# Supplementary material for: JNK1/2 represses Lkb1-deficiency-induced lung squamous cell carcinoma progression
Source: Nat Commun. 2019 May 14;10:2148. doi: 10.1038/s41467-019-09843-1 (PMC6517592; doi:10.1038/s41467-019-09843-1)
Supplement: Supplementary file 4 — Supplementary Data 1 [file 41467_2019_9843_MOESM4_ESM.xlsx]

## Sheet: Sheet1
Classification of mouse lung pathologic stages based on H&E staining
+ = present; - = not present; sqD= with squamous differentiation; s=solid; p= papillary; m= mixed lung adenocarcinoma morphologies; AAH = Atypical Adenomatous Hyperplasia.
					Lung squamous cell carcinoma development stages						Lung Adenocarcinoma development stages
Genotype (Age)	Mouse ID		Epithelial hyperplasia		Epithelial hyperplasia with squamous metaplasia	Squamous metaplasia	Adenocarcinoma with squamous differentiation	Adenosquamous carcinoma	SCC		Adenoma	Adenocarcinoma
CCSPiCreLkb1f/f (11-14 months)	Lkb1d/d-1		+		-	-	-	-	-		-	-
	Lkb1d/d-2		+		-	-	-	-	-		+	-
	Lkb1d/d-3		+		-	-	-	-	-		-	-
	Lkb1d/d-4		-		+	-	-	-	-		-	+
	Lkb1d/d-5		-		-	-	+(sqD)	-	-		-	+(sqD)
	Lkb1d/d-6		-		-	-	+(p)(sqD)	-	-		-	+(p)(sqD)
	Lkb1d/d-7		-		-	-	+(p)(sqD)	-	-		-	+(p)(sqD)
	Lkb1d/d-8		-		-	-	+(p)(sqD)	-	-		-	+(p)(sqD)
	Lkb1d/d-9		-		-	-	+(p)(sqD)	-	-		-	+(p)(sqD)
	Lkb1d/d-10		-		-	-	-	+	-		-	-
	Lkb1d/d-11		-		-	-	+(p)(sqD)	-	+		-	+(p)(sqD)
	Lkb1d/d-12		-		-	+	-	-	+		-	+(m); (p)
	Lkb1d/d-13		-		-	-	-	+	+		-	+(p)
	Lkb1d/d-14		-		-	-	-	-	+		-	-
	Lkb1d/d-15		-		-	-	-	-	+		-	-
	Lkb1d/d-16		-		-	-	-	+	+		-	-
	Lkb1d/d-17		-		-	-	-	-	+		-	-
	Lkb1d/d-18		-		-	-	-	-	+		-	-
	Lkb1d/d-19		-		-	-	-	-	+		-	-
	Lkb1d/d-20		+		-	-	-	-	-		-	-
	Lkb1d/d-21		+		-	-	-	-	-		-	-
	Lkb1d/d-22		+		-	-	-	-	-		-	-
	Lkb1d/d-23		+		-	-	-	-	-		-	-
	Lkb1d/d-24		+		-	-	-	-	-		+	-
	Lkb1d/d-25		-		-	-	-	-	-		+	-
	Lkb1d/d-26		-		-	-	-	-	-		+	-
	Lkb1d/d-27		-		-	-	-	-	-		+	-
	Lkb1d/d-28		-		-	-	-	-	-		-	+(p)
	Lkb1d/d-29		-		-	-	-	-	-		-	+(m)
	Lkb1d/d-30		-		-	-	-	-	-		-	+(p)
	Lkb1d/d-31		-		-	-	-	-	-		-	+(p)
	Lkb1d/d-32		-		-	-	-	-	-		-	+(p)
	Lkb1d/d-33		-		-	-	-	-	-		-	+(p)
	Lkb1d/d-34		-		-	-	-	-	-		-	+(p)
	Lkb1d/d-35		-		-	-	-	-	-		-	+(s)
	Lkb1d/d-36		-		-	-	-	-	-		-	+(p)
	Lkb1d/d-37		-		-	-	-	-	-		-	+(m)
	Lkb1d/d-38		-		-	-	-	-	-		-	+(m)
	Lkb1d/d-39		-		-	-	-	-	-		-	+(m)
	Lkb1d/d-40		-		-	-	-	-	-		-	-
	Lkb1d/d-41		-		-	-	-	-	-		-	-
	Lkb1d/d-42		-		-	-	-	-	-		-	-
	Lkb1d/d-43		-		-	-	-	-	-		-	-
	Lkb1d/d-44		-		-	-	-	-	-		-	-
	Lkb1d/d-45		-		-	-	-	-	-		-	-
	Lkb1d/d-46		-		-	-	-	-	-		-	-
	Lkb1d/d-47		-		-	-	-	-	-		-	-
	Lkb1d/d-48		-		-	-	-	-	-		-	-
	Lkb1d/d-49		-		-	-	-	-	-		-	-
	Lkb1d/d-50		-		-	-	-	-	-		-	-
	Lkb1d/d-51		-		-	-	-	-	-		-	-
	Lkb1d/d-52		-		-	-	-	-	-		-	-
	Lkb1d/d-53		-		-	-	-	-	-		-	-
	Lkb1d/d-54		-		-	-	-	-	-		-	-
	Lkb1d/d-55		-		-	-	-	-	-		-	-
	Lkb1d/d-56		-		-	-	-	-	-		-	-
CCSPiCrePtenf/f (12-13 months)	Ptend/d-1		-		-	-	-	-	-		+	-
	Ptend/d-2		-		-	-	-	-	-		+	-
	Ptend/d-3		-		-	-	-	-	-		-	+(p)
	Ptend/d-4		-		-	-	-	-	-		-	-
	Ptend/d-5		-		-	-	-	-	-		-	-
	Ptend/d-6		-		-	-	-	-	-		-	-
	Ptend/d-7		-		-	-	-	-	-		-	-
	Ptend/d-8		-		-	-	-	-	-		-	-
	Ptend/d-9		-		-	-	-	-	-		-	-
	Ptend/d-10		-		-	-	-	-	-		-	-
	Ptend/d-11		-		-	-	-	-	-		-	-
	Ptend/d-12		-		-	-	-	-	-		-	-
CCSPiCreP53f/f (12-13 months)	P53d/d-1		+		-	-	-	-	-		-	-
	P53d/d-2		-		-	-	-	-	-		-	+(p)
	P53d/d-3		-		-	-	-	-	-		-	-
	P53d/d-4		-		-	-	-	-	-		-	-
	P53d/d-5		-		-	-	-	-	-		-	-
	P53d/d-6		-		-	-	-	-	-		-	-
	P53d/d-7		-		-	-	-	-	-		-	-
	P53d/d-8		-		-	-	-	-	-		-	-
	P53d/d-9		-		-	-	-	-	-		-	-
	P53d/d-10		-		-	-	-	-	-		-	-
CCSPiCreMig6f/f (9 months)	Mig6d/d-1		-		-	-	-	-	-		+	-
	Mig6d/d-2		-		-	-	-	-	-		-	-
	Mig6d/d-3		-		-	-	-	-	-		-	-
	Mig6d/d-4		-		-	-	-	-	-		-	-
	Mig6d/d-5		-		-	-	-	-	-		-	-
	Mig6d/d-6		-		-	-	-	-	-		-	-
	Mig6d/d-7		-		-	-	-	-	-		-	-
	Mig6d/d-8		-		-	-	-	-	-		-	-
	Mig6d/d-9		-		-	-	-	-	-		-	-
	Mig6d/d-10		-		-	-	-	-	-		-	-
	Mig6d/d-11		-		-	-	-	-	-		-	-
	Mig6d/d-12		-		-	-	-	-	-		-	-
CCSPiCreKrasG12D (1 months)	KrasG12D-1		+*		-	-	-	-	-			-
	KrasG12D-2		+*		-	-	-	-	-		-	-
	KrasG12D-3		+*		-	-	-	-	-		-	-
	KrasG12D-4		+*		-	-	-	-	-		-	-
	KrasG12D-5		+*		-	-	-	-	-		-	-
	KrasG12D-6		+*		-	-	-	-	-		+	-
	KrasG12D-7		+*		-	-	-	-	-		+	-
	KrasG12D-8		+*		-	-	-	-	-		+	-
CCSPiCreSmad4f/f (11-13 months)	Smad4d/d-1		-		-	-	-	-	-		-	-
	Smad4d/d-2		-		-	-	-	-	-		-	-
	Smad4d/d-3		-		-	-	-	-	-		-	-
	Smad4d/d-4		-		-	-	-	-	-		-	-
	Smad4d/d-5		-		-	-	-	-	-		-	-
	Smad4d/d-6		-		-	-	-	-	-		-	-
	Smad4d/d-7		-		-	-	-	-	-		-	-
	Smad4d/d-8		-		-	-	-	-	-		-	-
	Smad4d/d-9		-		-	-	-	-	-		-	-
KrasG12D (1 month)	WT-1		-		-	-	-	-	-		-	-
	WT-2		-		-	-	-	-	-		-	-
Lkb1f/f (4 months)	WT-3		-		-	-	-	-	-		-	-
Lkb1f/f (7 months)	WT-4		-		-	-	-	-	-		-	-
Lkb1f/f (12-14 months)	WT-5		-		-	-	-	-	-		-	-
	WT-6		-		-	-	-	-	-		-	-
	WT-7		-		-	-	-	-	-		-	-
	WT-8		-		-	-	-	-	-		-	-
	WT-9		-		-	-	-	-	-		-	-
	WT-10		-		-	-	-	-	-		-	-
	WT-11		-		-	-	-	-	-		-	-
	WT-12		+		-	-	-	-	-		-	-
	WT-13		-		-	-	-	-	-		-	-
	WT-14		-		-	-	-	-	-		-	-
	WT-15		-		-	-	-	-	-		-	-
	WT-16		-		-	-	-	-	-		-	-
	WT-17		-		-	-	-	-	-		-	-
	WT-18		-		-	-	-	-	-		-	-
	WT-19		-		-	-	-	-	-		-	-
P53f/f (12-13 months)	WT-20		-		-	-	-	-	-		-	-
	WT-21		-		-	-	-	-	-		-	-
Mig6f/f (12 months)	WT-22		-		-	-	-	-	-		-	-
Ptenf/f (12 months)	WT-23		-		-	-	-	-	-		-	-
Smad4f/f (13 months)	WT-24		-		-	-	-	-	-		-	-
	WT-25		-		-	-	-	-	-		-	-
CCSPiCreLkb1f/f Ptenf/f (3 months)	Lkb1d/dPtend/d-1		+		-	-	-	+	+		-	-
	Lkb1d/dPtend/d-2		-		+	-	-	+	+		+	+(p)
	Lkb1d/dPtend/d-3		-		-	-	-	+	-		-	+(p)
	Lkb1d/dPtend/d-4		-		-	-	-	+	+		-	-
	Lkb1d/dPtend/d-5		-		-	-	-		+		-	-
	Lkb1d/dPtend/d-6		-		-	-	-	+	+		-	+(s)
	Lkb1d/dPtend/d-7		-		-	-	-	+	+		-	-
	Lkb1d/dPtend/d-8		-		-	-	-	+	+		+	-
	Lkb1d/dPtend/d-9		-		-	-	-	+	+		-	-
CCSPiCreLkb1f/f Jnk1f/f Jnk2-/- (7-8 months)	Lkb1J1J2-1		+		-	-	-	+	+		-	-
	Lkb1J1J2-2		+		+	-	-	-	+		-	+
	Lkb1J1J2-3		+		-	-	-	-	+		-	+
	Lkb1J1J2-4		-		-	-	+(sqD)	-	+		-	+(sqD)
	Lkb1J1J2-5		+		-	-	-	+	-		-	-
	Lkb1J1J2-6		-		-	-	-	+	-		+	+
	Lkb1J1J2-7		+		-	-	-	-	-		-	-
	Lkb1J1J2-8		+		-	-	-	-	-		-	-
	Lkb1J1J2-9		+		-	-	-	-	-		-	-
	Lkb1J1J2-10		+		+	-	-	-	-		-	-
	Lkb1J1J2-11		-		+	-	-	-	-		-	-
	Lkb1J1J2-12		-		-	-	+(sqD)	-	-		-	+(sqD)
CCSPiCreJnk1f/fJnk2-/- (12-16 months)	J1J2-1		-		-	-	-	-	-		-	-
	J1J2-2		-		-	-	-	-	-		-	-
	J1J2-3		-		-	-	-	-	-		-	+
	J1J2-4		-		-	-	-	-	-		-	-
	J1J2-5		-		-	-	-	-	-		-	-
	J1J2-6		-		-	-	-	-	-		+	-
	J1J2-7		-		-	-	-	-	-		-	+
	J1J2-8		-		-	-	-	-	-		+	-
	J1J2-9		-		-	-	-	-	-		-	-
	J1J2-10		-		-	-	-	-	-		-	+
	J1J2-11		-		-	-	-	-	-		+	+
	J1J2-12		-		-	-	-	-	-		-	-
	J1J2-13		-		-	-	-	-	-		-	-
	J1J2-14		-		-	-	-	-	-		-	+
	J1J2-15		-		-	-	-	-	-		-	-
	J1J2-16		-		-	-	-	-	-		-	-
	J1J2-17		+		-	-	-	-	-		-	-
	J1J2-18		-		-	-	-	-	-		-	-
	J1J2-19		-		-	-	-	-	-		-	-
	J1J2-20		-		-	-	-	-	-		-	-
	J1J2-21		+		-	-	-	-	-		-	-
Anisomycin and DMSO treatment of Lkb1f/fPtenf/f and CCSPiCreLkb1f/fPtenf/f (Lkb1d/dPtend/d)
DMSO	Lkb1f/fPtenf/f-1		-		-	-	-	-	-		-	-
	Lkb1f/fPtenf/f-2		-		-	-	-	-	-		-	-
	Lkb1f/fPtenf/f-3		-		-	-	-	-	-		-	-
	Lkb1f/fPtenf/f-4		-		-	-	-	-	-		-	-
	Lkb1f/fPtenf/f-5		-		-	-	-	-	-		-	-
	Lkb1f/fPtenf/f-6		-		-	-	-	-	-		-	-
	Lkb1f/fPtenf/f-7		-		-	-	-	-	-		-	-
	Lkb1f/fPtenf/f-8		-		-	-	-	-	-		-	-
	Lkb1f/fPtenf/f-9		-		-	-	-	-	-		-	-
Anisomycin (0.5mg/kg)	Lkb1f/fPtenf/f-1		-		-	-	-	-	-		-	-
	Lkb1f/fPtenf/f-2		-		-	-	-	-	-		-	-
	Lkb1f/fPtenf/f-3		-		-	-	-	-	-		-	-
	Lkb1f/fPtenf/f-4		-		-	-	-	-	-		-	-
	Lkb1f/fPtenf/f-5		-		-	-	-	-	-		-	-
	Lkb1f/fPtenf/f-6		-		-	-	-	-	-		-	-
	Lkb1f/fPtenf/f-7		-		-	-	-	-	-		-	-
	Lkb1f/fPtenf/f-8		-		-	-	-	-	-		-	-
	Lkb1f/fPtenf/f-9		-		-	-	-	-	-		-	-
Anisomycin (2.5mg/kg)	Lkb1f/fPtenf/f-1		-		-	-	-	-	-		-	-
	Lkb1f/fPtenf/f-2		-		-	-	-	-	-		-	-
	Lkb1f/fPtenf/f-3		-		-	-	-	-	-		-	-
	Lkb1f/fPtenf/f-4		-		-	-	-	-	-		-	-
	Lkb1f/fPtenf/f-5		-		-	-	-	-	-		-	-
	Lkb1f/fPtenf/f-6		-		-	-	-	-	-		-	-
	Lkb1f/fPtenf/f-7		-		-	-	-	-	-		-	-
	Lkb1f/fPtenf/f-8		-		-	-	-	-	-		-	-
DMSO	Lkb1d/dPtend/d-1		-		-	-	-	+	-		-	-
	Lkb1d/dPtend/d-2		-		-	-	-	+	+		-	-
	Lkb1d/dPtend/d-3		+		-	-	-	+	-		-	-
	Lkb1d/dPtend/d-4		-		-	-	-	+	-		-	-
	Lkb1d/dPtend/d-5		-		-	-	-	+	+		-	+
	Lkb1d/dPtend/d-6		-		-	-	-	+	-		-	-
	Lkb1d/dPtend/d-7		-		-	-	-	+	+		-	-
	Lkb1d/dPtend/d-8		-		-	-	-	+	-		-	+
	Lkb1d/dPtend/d-9		+		-	-	-	-	+		-	-
Anisomycin (0.5mg/kg)	Lkb1d/dPtend/d-1		-		-	-	-	-	-		-	-
	Lkb1d/dPtend/d-2		-		-	-	-	-	-		-	-
	Lkb1d/dPtend/d-3		-		-	-	-	-	-		-	-
	Lkb1d/dPtend/d-4		-		-	-	-	-	+		-	-
	Lkb1d/dPtend/d-5		-		-	-	-	+	-		-	-
	Lkb1d/dPtend/d-6		-		-	-	-	-	-		+	-
	Lkb1d/dPtend/d-7		-		-	-	-	+	+		-	-
	Lkb1d/dPtend/d-8		-		-	-	-	-	-		+	-
Anisomycin (2.5mg/kg)	Lkb1d/dPtend/d-1		-		-	-	-	-	-		-	-
	Lkb1d/dPtend/d-2		-		-	-	-	-	+		-	-
	Lkb1d/dPtend/d-3		-		-	-	-	-	-		-	-
	Lkb1d/dPtend/d-4		-		-	-	-	+	+		+	-
	Lkb1d/dPtend/d-5		-		-	-	-	-	-		-	-
	Lkb1d/dPtend/d-6		-		-	-	-	-	-		-	-
	Lkb1d/dPtend/d-7		-		-	-	-	-	-		-	-
	Lkb1d/dPtend/d-8		-		-	-	-	-	-		-	-
	Lkb1d/dPtend/d-9		-		-	-	-	-	-		-	-
Anisomycin and DMSO treatment of CCSPiCreLkb1f/fJnk11f/fJnk2-/-(Lkb1J1J2)
Anisomycin (0.5mg/kg)	Lkb1J1J2-1		-		-	-	-	+	+		-	-
	Lkb1J1J2-2		-		-	-	-	+	+		-	-
	Lkb1J1J2-3		-		-	-	-	+	-		-	-
	Lkb1J1J2-4		-		-	-	-	+	-		-	-
	Lkb1J1J2-5		-		-	-	-	+	-		-	-
	Lkb1J1J2-6		-		-	-	-	+	-		+	-
	Lkb1J1J2-7		-		-	-	-	+	+		+	-
	Lkb1J1J2-8		-		-	-	-	+	+		+	+
	Lkb1J1J2-9		-		-	-	-	+	+		-	-
	Lkb1J1J2-10		-		-	-	-	+	-		-	-
DMSO	Lkb1J1J2-11		-		-	-	-	+	+		-	-
	Lkb1J1J2-12		-		-	-	-	+	+		-	+
	Lkb1J1J2-13		-		-	-	-	+	+		-	-
	Lkb1J1J2-14		-		-	-	-	+	+		-	-
	Lkb1J1J2-15		-		-	-	-	+	+		-	-
	Lkb1J1J2-16		-		-	-	-	+	+		-	+
	Lkb1J1J2-17		-		-	-	-	+	+		-	-
	Lkb1J1J2-18		-		-	-	-	+	+		-	-
	Lkb1J1J2-19		-		-	-	-	+	+		-	-
