# Supplementary material for: JNK1/2 represses Lkb1-deficiency-induced lung squamous cell carcinoma progression
Source: Nat Commun. 2019 May 14;10:2148. doi: 10.1038/s41467-019-09843-1 (PMC6517592; doi:10.1038/s41467-019-09843-1)
Supplement: Supplementary file 5 — Supplementary Data 2 [file 41467_2019_9843_MOESM5_ESM.xlsx]

## Sheet: Sheet1
Classification of mouse lung pathologic stages based on H&E staining and immunohistochemical staining of lung tumor marker proteins
+ = present; ++ = strongly present; - = not present; SM= Squamous metaplasia; sqD= with squamous differentiation; SCC= Squamous cell carcinoma; AD=Adenocarcinoma; ASC=Adenosquamous carcinoma; s=solid; p= papillary; m= mixed lung adenocarcinoma morphologies, AAH = Atypical Adenomatous Hyperplasia.
Red background: mouse showing SCC phenotypes		The pathologic phenotypes related to the development of lung SCC (SCC)							The pathologic phenotypes related to the development of lung adenocarcinoma
Green background: mouse showing AD phenotypes		SCC development stages (SCC-DS)					SCC		Adenocarcinomadevelopment stages (AD-DS)		Adenocarcinoma (AD)
Mouse lung pathologic stages		Epithelial hyperplasia	Epithelial hyperplasia with SM	SM	Adenocarcinoma with squamous differentiation	Adenosquamous carcinoma (AD and SCC in the same tumor)	SCC		Epithelial hyperplasia	Adenoma	Adenocarcinoma without squamous differentiation	Adenocarcinoma with squamous differentiation
Lung SCC: P63++, CK5++; Lung AD: TTF1-;		CK5+, P63+	CK5+, P63+	CK5+, P63+	sqD cells (CK5+, P63+,TTF1- )	AD parts (CK5+, P63+,TTF1+/-); SCC parts (CK5++, P63++, TTF1-)	CK5++, P63++, TTF1-		CK5-, P63-	CK5-, P63-, TTF1+	AD (CK5-, P63-, TTF1+)	sqD cells (CK5+, P63+,TTF1- )
Genotype (Age)	Mouse ID number							Mouse ID number
CCSPiCreLkb1f/f (11-14 months)	Lkb1d/d-1	+	-	-	-	-	-	Lkb1d/d-1	-	-	-	-
	Lkb1d/d-2	+	-	-	-	-	-	Lkb1d/d-2	-	+	-	-
	Lkb1d/d-3	+	-	-	-	-	-	Lkb1d/d-3	-	-	-	-
	Lkb1d/d-4	-	+	-	-	-	-	Lkb1d/d-4	-	-	+	-
	Lkb1d/d-5	-	-	-	+(sqD)	-	-	Lkb1d/d-5	-	-	-	+(sqD)
	Lkb1d/d-6	-	-	-	+(p)(sqD)	-	-	Lkb1d/d-6	-	-	-	+(p)(sqD)
	Lkb1d/d-7	-	-	-	+(p)(sqD)	-	-	Lkb1d/d-7	-	-	-	+(p)(sqD)
	Lkb1d/d-8	-	-	-	+(p)(sqD)	-	-	Lkb1d/d-8	-	-	-	+(p)(sqD)
	Lkb1d/d-9	-	-	-	+(p)(sqD)	-	-	Lkb1d/d-9	-	-	-	+(p)(sqD)
	Lkb1d/d-10	-	-	-	-	+	-	Lkb1d/d-10	-	-	-	-
	Lkb1d/d-11	-	-	-	+(p)(sqD)	-	+	Lkb1d/d-11	-	-	-	+(p)(sqD)
	Lkb1d/d-12	-	-	+	-	-	+	Lkb1d/d-12	-	-	+(m); (p)	-
	Lkb1d/d-13	-	-	-	-	+	+	Lkb1d/d-13	-	-	+(p)	-
	Lkb1d/d-14	-	-	-	-	-	+	Lkb1d/d-14	-	-	-	-
	Lkb1d/d-15	-	-	-	-	-	+	Lkb1d/d-15	-	-	-	-
	Lkb1d/d-16	-	-	-	-	+	+	Lkb1d/d-16	-	-	-	-
	Lkb1d/d-17	-	-	-	-	-	+	Lkb1d/d-17	-	-	-	-
	Lkb1d/d-18	-	-	-	-	-	+	Lkb1d/d-18	-	-	-	-
	Lkb1d/d-19	-	-	-	-	-	+	Lkb1d/d-19	-	-	-	-
	Lkb1d/d-20	-	-	-	-	-	-	Lkb1d/d-20	+	-	-	-
	Lkb1d/d-21	-	-	-	-	-	-	Lkb1d/d-21	+	-	-	-
	Lkb1d/d-22	-	-	-	-	-	-	Lkb1d/d-22	+	-	-	-
	Lkb1d/d-23	-	-	-	-	-	-	Lkb1d/d-23	+	-	-	-
	Lkb1d/d-24	-	-	-	-	-	-	Lkb1d/d-24	+	+	-	-
	Lkb1d/d-25	-	-	-	-	-	-	Lkb1d/d-25	-	+	-	-
	Lkb1d/d-26	-	-	-	-	-	-	Lkb1d/d-26	-	+	-	-
	Lkb1d/d-27	-	-	-	-	-	-	Lkb1d/d-27	-	+	-	-
	Lkb1d/d-28	-	-	-	-	-	-	Lkb1d/d-28	-	-	+(p)	-
	Lkb1d/d-29	-	-	-	-	-	-	Lkb1d/d-29	-	-	+(m)	-
	Lkb1d/d-30	-	-	-	-	-	-	Lkb1d/d-30	-	-	+(p)	-
	Lkb1d/d-31	-	-	-	-	-	-	Lkb1d/d-31	-	-	+(p)	-
	Lkb1d/d-32	-	-	-	-	-	-	Lkb1d/d-32	-	-	+(p)	-
	Lkb1d/d-33	-	-	-	-	-	-	Lkb1d/d-33	-	-	+(p)	-
	Lkb1d/d-34	-	-	-	-	-	-	Lkb1d/d-34	-	-	+(p)	-
	Lkb1d/d-35	-	-	-	-	-	-	Lkb1d/d-35	-	-	+(s)	-
	Lkb1d/d-36	-	-	-	-	-	-	Lkb1d/d-36	-	-	+(p)	-
	Lkb1d/d-37	-	-	-	-	-	-	Lkb1d/d-37	-	-	+(m)	-
	Lkb1d/d-38	-	-	-	-	-	-	Lkb1d/d-38	-	-	+(m)	-
	Lkb1d/d-39	-	-	-	-	-	-	Lkb1d/d-39	-	-	+(m)	-
	Lkb1d/d-40	-	-	-	-	-	-	Lkb1d/d-40	-	-	-	-
	Lkb1d/d-41	-	-	-	-	-	-	Lkb1d/d-41	-	-	-	-
	Lkb1d/d-42	-	-	-	-	-	-	Lkb1d/d-42	-	-	-	-
	Lkb1d/d-43	-	-	-	-	-	-	Lkb1d/d-43	-	-	-	-
	Lkb1d/d-44	-	-	-	-	-	-	Lkb1d/d-44	-	-	-	-
	Lkb1d/d-45	-	-	-	-	-	-	Lkb1d/d-45	-	-	-	-
	Lkb1d/d-46	-	-	-	-	-	-	Lkb1d/d-46	-	-	-	-
	Lkb1d/d-47	-	-	-	-	-	-	Lkb1d/d-47	-	-	-	-
	Lkb1d/d-48	-	-	-	-	-	-	Lkb1d/d-48	-	-	-	-
	Lkb1d/d-49	-	-	-	-	-	-	Lkb1d/d-49	-	-	-	-
	Lkb1d/d-50	-	-	-	-	-	-	Lkb1d/d-50	-	-	-	-
	Lkb1d/d-51	-	-	-	-	-	-	Lkb1d/d-51	-	-	-	-
	Lkb1d/d-52	-	-	-	-	-	-	Lkb1d/d-52	-	-	-	-
	Lkb1d/d-53	-	-	-	-	-	-	Lkb1d/d-53	-	-	-	-
	Lkb1d/d-54	-	-	-	-	-	-	Lkb1d/d-54	-	-	-	-
	Lkb1d/d-55	-	-	-	-	-	-	Lkb1d/d-55	-	-	-	-
	Lkb1d/d-56	-	-	-	-	-	-	Lkb1d/d-56	-	-	-	-
	Percent (%)	5.35714	1.78571	1.78571	10.7143	5.35714	16.0714	Percentage (%)	8.92857	8.92857	26.7857	10.7143
	Percent of subgroup (%)	25					16.0714	Percent of subgroup (%)	16.0714		37.5
	Total (%)	32.7586						Total (%)	53.5714
CCSPiCrePtenf/f (12-13 months)	Ptend/d-1	-	-	-	-	-	-	Ptend/d-1	-	+	-	-
	Ptend/d-2	-	-	-	-	-	-	Ptend/d-2	-	+	-	-
	Ptend/d-3	-	-	-	-	-	-	Ptend/d-3	-	-	+(p)	-
	Ptend/d-4	-	-	-	-	-	-	Ptend/d-4	-	-	-	-
	Ptend/d-5	-	-	-	-	-	-	Ptend/d-5	-	-	-	-
	Ptend/d-6	-	-	-	-	-	-	Ptend/d-6	-	-	-	-
	Ptend/d-7	-	-	-	-	-	-	Ptend/d-7	-	-	-	-
	Ptend/d-8	-	-	-	-	-	-	Ptend/d-8	-	-	-	-
	Ptend/d-9	-	-	-	-	-	-	Ptend/d-9	-	-	-	-
	Ptend/d-10	-	-	-	-	-	-	Ptend/d-10	-	-	-	-
	Ptend/d-11	-	-	-	-	-	-	Ptend/d-11	-	-	-	-
	Ptend/d-12	-	-	-	-	-	-	Ptend/d-12	-	-	-	-
	Percentage (%)	0	0	0	0	0	0	Percentage (%)	0	16.6667	8.33333	0
	Percent of subgroup (%)	0					0	Percent of subgroup (%)	16.6667		8.33333
	Total (%)	0						Total (%)	25
CCSPiCreP53f/f (12-13 months)	P53d/d-1	-	-	-	-	-	-	P53d/d-1	+	-	-	-
	P53d/d-2	-	-	-	-	-	-	P53d/d-2	-	-	+(p)	-
	P53d/d-3	-	-	-	-	-	-	P53d/d-3	-	-	-	-
	P53d/d-4	-	-	-	-	-	-	P53d/d-4	-	-	-	-
	P53d/d-5	-	-	-	-	-	-	P53d/d-5	-	-	-	-
	P53d/d-6	-	-	-	-	-	-	P53d/d-6	-	-	-	-
	P53d/d-7	-	-	-	-	-	-	P53d/d-7	-	-	-	-
	P53d/d-8	-	-	-	-	-	-	P53d/d-8	-	-	-	-
	P53d/d-9	-	-	-	-	-	-	P53d/d-9	-	-	-	-
	P53d/d-10	-	-	-	-	-	-	P53d/d-10	-	-	-	-
	Percentage (%)	0	0	0	0	0	0	Percentage (%)	10	0	10	0
	Percent of subgroup (%)	0					0	Percent of subgroup (%)	10		10
	Total (%)	0						Total (%)	20
CCSPiCreMig6f/f (9 months)	Mig6d/d-1	-	-	-	-	-	-	Mig6d/d-1	-	+	-	-
	Mig6d/d-2	-	-	-	-	-	-	Mig6d/d-2	-	-	-	-
	Mig6d/d-3	-	-	-	-	-	-	Mig6d/d-3	-	-	-	-
	Mig6d/d-4	-	-	-	-	-	-	Mig6d/d-4	-	-	-	-
	Mig6d/d-5	-	-	-	-	-	-	Mig6d/d-5	-	-	-	-
	Mig6d/d-6	-	-	-	-	-	-	Mig6d/d-6	-	-	-	-
	Mig6d/d-7	-	-	-	-	-	-	Mig6d/d-7	-	-	-	-
	Mig6d/d-8	-	-	-	-	-	-	Mig6d/d-8	-	-	-	-
	Mig6d/d-9	-	-	-	-	-	-	Mig6d/d-9	-	-	-	-
	Mig6d/d-10	-	-	-	-	-	-	Mig6d/d-10	-	-	-	-
	Mig6d/d-11	-	-	-	-	-	-	Mig6d/d-11	-	-	-	-
	Mig6d/d-12	-	-	-	-	-	-	Mig6d/d-12	-	-	-	-
	Percentage (%)	0	0	0	0	0	0	Percentage (%)	0	8.33333	0	0
	Percent of subgroup (%)	0					0	Percent of subgroup (%)	8.33333		0
	Total (%)	0						Total (%)	8.33333
CCSPiCreKrasG12D (1 months)	KrasG12D-1	-	-	-	-	-	-	KrasG12D-1	+*			-
	KrasG12D-2	-	-	-	-	-	-	KrasG12D-2	+*	-	-	-
	KrasG12D-3	-	-	-	-	-	-	KrasG12D-3	+*	-	-	-
	KrasG12D-4	-	-	-	-	-	-	KrasG12D-4	+*	-	-	-
	KrasG12D-5	-	-	-	-	-	-	KrasG12D-5	+*	-	-	-
	KrasG12D-6	-	-	-	-	-	-	KrasG12D-6	+*	+	-	-
	KrasG12D-7	-	-	-	-	-	-	KrasG12D-7	+*	+	-	-
	KrasG12D-8	-	-	-	-	-	-	KrasG12D-8	+*	+	-	-
	Percentage (%)	0	0	0	0	0	0	Percentage (%)	100	37.5	0	0
	Percent of subgroup (%)	0					0	Percent of subgroup (%)	100		0
	Total (%)	0						Total (%)	100
CCSPiCreSmad4f/f (11-13 months)	Smad4d/d-1	-	-	-	-	-	-	Smad4d/d-1	-	-	-	-
	Smad4d/d-2	-	-	-	-	-	-	Smad4d/d-2	-	-	-	-
	Smad4d/d-3	-	-	-	-	-	-	Smad4d/d-3	-	-	-	-
	Smad4d/d-4	-	-	-	-	-	-	Smad4d/d-4	-	-	-	-
	Smad4d/d-5	-	-	-	-	-	-	Smad4d/d-5	-	-	-	-
	Smad4d/d-6	-	-	-	-	-	-	Smad4d/d-6	-	-	-	-
	Smad4d/d-7	-	-	-	-	-	-	Smad4d/d-7	-	-	-	-
	Smad4d/d-8	-	-	-	-	-	-	Smad4d/d-8	-	-	-	-
	Smad4d/d-9	-	-	-	-	-	-	Smad4d/d-9	-	-	-	-
	Percentage (%)	0	0	0	0	0	0	Percentage (%)	0	0	0	0
	Percent of subgroup (%)	0					0	Percent of subgroup (%)	0		0
	Total (%)	0						Total (%)	0
KrasG12D (1 month)	WT-1	-	-	-	-	-	-	WT-1	-	-	-	-
	WT-2	-	-	-	-	-	-	WT-2	-	-	-	-
Lkb1f/f (4 months)	WT-3	-	-	-	-	-	-	WT-3	-	-	-	-
Lkb1f/f (7 months)	WT-4	-	-	-	-	-	-	WT-4	-	-	-	-
Lkb1f/f (12-14 months)	WT-5	-	-	-	-	-	-	WT-5	-	-	-	-
	WT-6	-	-	-	-	-	-	WT-6	-	-	-	-
	WT-7	-	-	-	-	-	-	WT-7	-	-	-	-
	WT-8	-	-	-	-	-	-	WT-8	-	-	-	-
	WT-9	-	-	-	-	-	-	WT-9	-	-	-	-
	WT-10	-	-	-	-	-	-	WT-10	-	-	-	-
	WT-11	-	-	-	-	-	-	WT-11	-	-	-	-
	WT-12	-	-	-	-	-	-	WT-12	+	-	-	-
	WT-13	-	-	-	-	-	-	WT-13	-	-	-	-
	WT-14	-	-	-	-	-	-	WT-14	-	-	-	-
	WT-15	-	-	-	-	-	-	WT-15	-	-	-	-
	WT-16	-	-	-	-	-	-	WT-16	-	-	-	-
	WT-17	-	-	-	-	-	-	WT-17	-	-	-	-
	WT-18	-	-	-	-	-	-	WT-18	-	-	-	-
	WT-19	-	-	-	-	-	-	WT-19	-	-	-	-
P53f/f (12-13 months)	WT-20	-	-	-	-	-	-	WT-20	-	-	-	-
	WT-21	-	-	-	-	-	-	WT-21	-	-	-	-
Mig6f/f (12 months)	WT-22	-	-	-	-	-	-	WT-22	-	-	-	-
Ptenf/f (12 months)	WT-23	-	-	-	-	-	-	WT-23	-	-	-	-
Smad4f/f (13 months)	WT-24	-	-	-	-	-	-	WT-24	-	-	-	-
	WT-25	-	-	-	-	-	-	WT-25	-	-	-	-
	Percentage (%)	0	0	0	0	0	0	Percentage (%)	4	0	0	0
	Percent of subgroup (%)	0					0	Percent of subgroup (%)	4		0
	Total (%)	0						Total (%)	4
CCSPiCreLkb1f/f Ptenf/f (3 months)	Lkb1d/dPtend/d-1	+	-	-	-	+	+	Lkb1d/dPtend/d-1		-	-	-
	Lkb1d/dPtend/d-2	-	+	-	-	+	+	Lkb1d/dPtend/d-2	-	+	+(p)	-
	Lkb1d/dPtend/d-3	-	-	-	-	+	-	Lkb1d/dPtend/d-3	-	-	+(p)	-
	Lkb1d/dPtend/d-4	-	-	-	-	+	+	Lkb1d/dPtend/d-4	-	-	-	-
	Lkb1d/dPtend/d-5	-		-	-		+	Lkb1d/dPtend/d-5	-	-	-	-
	Lkb1d/dPtend/d-6	-	-	-	-	+	+	Lkb1d/dPtend/d-6	-	-	+(s)	-
	Lkb1d/dPtend/d-7	-	-	-	-	+	+	Lkb1d/dPtend/d-7	-	-	-	-
	Lkb1d/dPtend/d-8	-	-	-	-	+	+	Lkb1d/dPtend/d-8	-	+	-	-
	Lkb1d/dPtend/d-9	-	-	-	-	+	+	Lkb1d/dPtend/d-9	-	-	-	-
	Percentage (%)	11.1111	11.1111	0	0	88.8889	88.8889	Percentage (%)	0	22.2222	33.3333	0
	Percent of subgroup (%)	88.8889					88.8889	Percent of subgroup (%)	22.2222		33.3333
	Total (%)	100						Total (%)	44.4444
CCSPiCreLkb1f/f Jnk1f/f Jnk2-/- (7-8 months)	Lkb1J1J2-1	+	-	-	-	-	+	+	Lkb1J1J2-1	-	-	-	-
	Lkb1J1J2-2	+	+	-	-	-	-	+	Lkb1J1J2-2	-	-	+	-
	Lkb1J1J2-3	+	-	-	-	+	-	+	Lkb1J1J2-3	-	-	-	-
	Lkb1J1J2-4	-	-	-	+(sqD)	-	-	+	Lkb1J1J2-4	-	-	-	+(sqD)
	Lkb1J1J2-5	+	-	-	-	-	+	-	Lkb1J1J2-5	-	-	-	-
	Lkb1J1J2-6	-	-	-	-	+	+	-	Lkb1J1J2-6	-	+	+	-
	Lkb1J1J2-7	+	-	-	-	-	-	-	Lkb1J1J2-7	-	-	-	-
	Lkb1J1J2-8	+	-	-	-	-	-	-	Lkb1J1J2-8	-	-	-	-
	Lkb1J1J2-9	+	-	-	-	-	-	-	Lkb1J1J2-9	-	-	-	-
	Lkb1J1J2-10	+	+	-	-	-	-	-	Lkb1J1J2-10	-	-	-	-
	Lkb1J1J2-11	-	+	-	-	-	-	-	Lkb1J1J2-11	-	-	-	-
	Lkb1J1J2-12	-	-	-	+(sqD)	-	-	-	Lkb1J1J2-12	-	-	-	+(sqD)
	Percentage (%)	66.6667	25	0	16.6667	16.6667	25	33.3333	Percentage (%)	0	8.33333	16.6667	16.6667
	Percent of subgroup (%)	100						33.3333	Percent of subgroup (%)	8.33333		33.3333
	Total (%)	100							Total (%)	33.3333

## Sheet: Sheet2
				0.157895
				0.163636			0.350877
				0.350877
							0.25
				0.333333
