# Supplementary material for: JNK1/2 represses Lkb1-deficiency-induced lung squamous cell carcinoma progression
Source: Nat Commun. 2019 May 14;10:2148. doi: 10.1038/s41467-019-09843-1 (PMC6517592; doi:10.1038/s41467-019-09843-1)
Supplement: Supplementary file 6 — Supplementary Data 3 [file 41467_2019_9843_MOESM6_ESM.xlsx]

## Sheet: Lkb1dd-SCC  vs WT (DEGs)
Lkb1d/d-SCC vs WT-lung (unadjusted p < 0.01, fold change > 2)
ID	Column ID	TargetID	GeneSymbol	GeneName	p-value	Fold-Change
506	A_51_P435588	NM_011470	Sprr2d	small proline-rich protein 2D	4.05059e-08	12279.5
1316	A_51_P151732	NM_019645	Pkp1	plakophilin 1	6.86695e-07	5770.14
2268	A_51_P386870	NM_011472	Sprr2f	small proline-rich protein 2F	1.13076e-05	5126.64
1204	A_52_P104658	NM_008476	Krt6a	keratin 6A	7.2338e-07	3463.55
2983	A_52_P18887	NM_011468	Sprr2a1	small proline-rich protein 2A1	2.9949e-05	3076.4
1808	A_51_P187602	NM_009257	Serpinb5	serine (or cysteine) peptidase inhibitor, clade B, member 5	2.7301e-06	2935.28
1195	A_51_P186856	NM_027011	Krt5	keratin 5	6.95192e-07	2666.57
1838	A_52_P522255	NM_011097	Pitx1	paired-like homeodomain transcription factor 1	6.64567e-06	2444.07
1760	A_51_P126275	NM_010669	Krt6b	keratin 6B	3.00287e-06	1902.19
716	A_51_P506417	NM_016958	Krt14	keratin 14	1.09042e-07	1380.12
2339	A_51_P511000	NM_181323	Cwh43	cell wall biogenesis 43 C-terminal homolog (S. cerevisiae)	7.71983e-06	1290.55
462	A_51_P150876	NM_133743	Lypd3	Ly6/Plaur domain containing 3	2.54868e-08	1207.09
623	A_51_P418374	NM_032399	Gpr87	G protein-coupled receptor 87	1.0976e-07	970.432
2926	A_51_P188141	NM_008522	Ltf	lactotransferrin	2.39848e-05	916.86
4526	A_51_P422751	NM_017474	Clca3	chloride channel calcium activated 3	0.000433234	843.226
4982	A_51_P480602	NM_009363	Tff2	trefoil factor 2 (spasmolytic protein 1)	0.000883639	785.345
4204	A_51_P489608	NM_027097	Klk12	kallikrein related-peptidase 12	0.000465135	630.383
297	A_52_P679818	ENSMUST00000099923	4833423E24Rik	RIKEN cDNA 4833423E24 gene	1.0709e-08	623.946
3261	A_52_P702887	NM_001033131	Krtdap	keratinocyte differentiation associated protein	6.92083e-05	581.622
4345	A_51_P461040	NM_028798	Crct1	cysteine-rich C-terminal 1	0.00051914	569.784
2834	A_51_P316673	NM_144544	2210407C18Rik	RIKEN cDNA 2210407C18 gene	1.94184e-05	566.751
3253	A_52_P430886	NM_010662	Krt13	keratin 13	6.00002e-05	476.876
1232	A_51_P457747	NM_008470	Krt16	keratin 16	8.06859e-07	466.98
3889	A_51_P124665	NM_011474	Sprr2h	small proline-rich protein 2H	0.000238064	462.139
2311	A_51_P402144	NM_175148	2300002M23Rik	RIKEN cDNA 2300002M23 gene	1.73884e-05	435.653
3482	A_51_P443018	NM_011478	Sprr3	small proline-rich protein 3	0.000153491	404.19
3593	A_51_P500676	NM_007769	Dmbt1	deleted in malignant brain tumors 1	0.000230073	385.081
625	A_52_P295432	NM_009141	Cxcl5	chemokine (C-X-C motif) ligand 5	5.83656e-08	373.667
2620	A_52_P232813	NM_203320	Cxcl3	chemokine (C-X-C motif) ligand 3	1.27627e-05	340.932
2153	A_51_P139678	NM_009264	Sprr1a	small proline-rich protein 1A	5.43767e-06	324.24
4561	A_51_P460851	NM_027843	Arl14	ADP-ribosylation factor-like 14	0.000438368	323.925
1442	A_52_P534361	NM_145395	Duoxa1	dual oxidase maturation factor 1	2.36864e-06	295.139
1718	A_51_P433450	NM_010663	Krt17	keratin 17	3.81067e-06	289.986
4973	A_52_P68883	NM_183026	Defb14	defensin beta 14	0.00161454	275.38
3845	A_51_P183197	NM_026415	2310002J15Rik	RIKEN cDNA 2310002J15 gene	0.000149214	274.87
3334	A_52_P566840	NM_133776	Gpr110	G protein-coupled receptor 110	8.57538e-05	258.63
3622	A_51_P268391	NM_025989	Gp2	glycoprotein 2 (zymogen granule membrane)	9.5617e-05	252.923
5063	A_51_P209122	NM_011783	Agr2	anterior gradient 2 (Xenopus laevis)	0.00117002	250.493
3028	A_51_P453657	NM_018802	Syt8	synaptotagmin VIII	4.18455e-05	249.1
5693	A_51_P216679	NM_011922	Anxa10	annexin A10	0.00508175	240.494
2196	A_51_P438853	NM_025867	Serpinb11	serine (or cysteine) peptidase inhibitor, clade B (ovalbumin), member 11	1.86692e-05	240.416
1034	A_51_P267441	NM_025416	Them5	thioesterase superfamily member 5	2.99117e-07	239.01
239	A_52_P552955	AK029396	Dst	dystonin	8.87696e-09	237.349
3196	A_51_P263568	NM_175440	Prss27	protease, serine, 27	7.85252e-05	234.442
1813	A_51_P113588	NM_146050	Oit1	oncoprotein induced transcript 1	3.83299e-06	227.584
4326	A_52_P40244	NM_001018079	Lce3f	late cornified envelope 3F	0.000593466	219.671
4223	A_51_P507602	NM_139148	Clca4	chloride channel calcium activated 4	0.000368822	215.659
894	A_52_P252931	NM_013505	Dsc2	desmocollin 2	4.07199e-07	213.451
4832	A_52_P87997	NM_177912	Gsdmc2	gasdermin C2	0.000978756	205.564
1005	A_51_P171616	NM_009518	Wnt10a	wingless related MMTV integration site 10a	4.81726e-07	189.328
837	A_52_P326502	NM_177753	Sox21	SRY-box containing gene 21	1.34094e-07	180.95
1489	A_51_P245090	NM_016689	Aqp3	aquaporin 3	1.40686e-06	178.888
1879	A_51_P216550	NM_011641	Trp63	transformation related protein 63	8.39611e-06	176.777
4876	A_51_P298259	NM_025634	2310042E22Rik	RIKEN cDNA 2310042E22 gene	0.00119388	174.535
3280	A_51_P122071	NM_028801	Muc5b	mucin 5, subtype B, tracheobronchial	5.3207e-05	174.507
1033	A_52_P613769	NM_007697	Chl1	cell adhesion molecule with homology to L1CAM	4.76728e-07	172.241
3145	A_51_P137709	NM_027416	Calml3	calmodulin-like 3	9.94791e-05	169.335
3530	A_52_P163660	NM_025720	Krtap3-2	keratin associated protein 3-2	0.000222374	163.374
2453	A_51_P190509	NM_145369	Wfdc5	WAP four-disulfide core domain 5	1.4485e-05	162.645
4977	A_51_P169476	NM_008570	Mcpt1	mast cell protease 1	0.00522946	160.218
3575	A_51_P303160	NM_007482	Arg1	arginase, liver	8.32219e-05	158.112
1097	A_52_P251450	NM_016675	Cldn2	claudin 2	3.63724e-06	157.575
3866	A_51_P324450	NM_029595	Pbp2	phosphatidylethanolamine binding protein 2	0.000368907	156.765
4740	A_52_P113518	ENSMUST00000174215	Aldh1a3	aldehyde dehydrogenase family 1, subfamily A3	0.000604139	146.236
3373	A_51_P253897	NM_028216	Psca	prostate stem cell antigen	0.000114302	144.558
2534	A_52_P259402	NM_030596	Dsg3	desmoglein 3	1.37587e-05	141.374
440	A_51_P493987	NM_021509	Moxd1	monooxygenase, DBH-like 1	2.95831e-08	139.202
5403	A_52_P445360	NM_023256	Krt20	keratin 20	0.00272452	133.085
2152	A_52_P321140	NM_007843	Defb1	defensin beta 1	8.70641e-06	125.359
2510	A_52_P91043	NM_175165	Tprg	transformation related protein 63 regulated	1.11605e-05	122.213
5540	A_51_P354126	NM_011260	Reg3g	regenerating islet-derived 3 gamma	0.0037508	121.369
4123	A_51_P202501	NM_028629	Kprp	keratinocyte expressed, proline-rich	0.000338007	120.261
3467	A_51_P441914	NM_008290	Hsd17b2	hydroxysteroid (17-beta) dehydrogenase 2	0.000104087	112.538
4176	A_51_P179293	NM_029346	2310002L13Rik	RIKEN cDNA 2310002L13 gene	0.000514286	104.795
1750	A_51_P110341	NM_170727	Scgb3a1	secretoglobin, family 3A, member 1	2.23149e-06	104.39
1524	A_51_P259694	NM_001037143	2310033E01Rik	RIKEN cDNA 2310033E01 gene	2.06971e-06	97.097
3961	A_51_P319180	NM_008475	Krt4	keratin 4	0.000240186	96.5739
2667	A_52_P593379	NM_011041	Pax9	paired box gene 9	1.4781e-05	95.052
669	A_51_P442894	NM_001177438	Aldh3b2	aldehyde dehydrogenase 3 family, member B2	4.33404e-07	92.7859
4207	A_52_P316765	NM_009659	Alox12b	arachidonate 12-lipoxygenase, 12R type	0.000573802	89.9562
4309	A_51_P373393	NM_033175	Lce3c	late cornified envelope 3C	0.000690746	84.6353
4074	A_52_P686716	NM_001033239	Csta	cystatin A	0.000420711	84.1482
772	A_51_P399143	NM_009034	Rbp2	retinol binding protein 2, cellular	1.05092e-07	83.9429
3172	A_51_P313674	NM_008605	Mmp12	matrix metallopeptidase 12	3.73519e-05	83.2451
2905	A_52_P883300	AK053684	E130202H07Rik	RIKEN cDNA E130202H07 gene	4.19494e-05	81.7566
5546	A_52_P53144	NM_028087	Gcnt3	glucosaminyl (N-acetyl) transferase 3, mucin type	0.00295646	76.5265
2505	A_51_P212390	NM_133712	Klk10	kallikrein related-peptidase 10	1.52094e-05	73.9705
4624	A_52_P63855	NM_199422	S100a7a	S100 calcium binding protein A7A	0.000931636	73.8118
1413	A_51_P304977	NM_030067	Gpr115	G protein-coupled receptor 115	4.18517e-06	73.6717
2795	A_51_P345340	NM_027158	2310043J07Rik	RIKEN cDNA 2310043J07 gene	1.79932e-05	73.3853
3450	A_52_P94941	NM_021347	Gsdma	gasdermin A	9.80678e-05	72.6371
1186	A_51_P256170	NM_134066	Akr1c18	aldo-keto reductase family 1, member C18	6.77465e-07	70.7412
1405	A_51_P184853	NM_011856	Odz2	odd Oz/ten-m homolog 2 (Drosophila)	1.87613e-06	70.2114
4743	A_51_P510141	NM_027137	Lce1d	late cornified envelope 1D	0.00110128	69.3776
4258	A_51_P271984	NM_144936	Tmem45b	transmembrane protein 45b	0.000764833	68.9723
367	A_51_P270904	NM_172641	9930023K05Rik	RIKEN cDNA 9930023K05 gene	1.75813e-08	68.5917
1832	A_52_P294834	NM_001079865	Ces2f	carboxylesterase 2F	8.12261e-06	67.7205
4473	A_51_P365744	NM_025777	Duoxa2	dual oxidase maturation factor 2	0.000726473	67.4745
4504	A_52_P547456	NM_026394	Lce1f	late cornified envelope 1F	0.000781469	64.7917
4100	A_51_P150489	NM_031378	Gsdmc	gasdermin C	0.000614309	62.7496
3883	A_52_P487686	NM_001082546	BC100530	cDNA sequence BC100530	0.000645389	61.0573
2811	A_51_P213940	AF058798	Sfn	stratifin	1.92496e-05	60.3058
2054	A_51_P467238	NM_177036	Ceacam19	carcinoembryonic antigen-related cell adhesion molecule 19	1.12671e-05	59.9324
3452	A_51_P304607	NM_145551	Slc5a9	solute carrier family 5 (sodium/glucose cotransporter), member 9	7.59283e-05	59.7727
4700	A_51_P314465	NM_026811	Lce1e	late cornified envelope 1E	0.00120639	59.0497
915	A_51_P365066	NM_145561	Tmprss11d	transmembrane protease, serine 11d	6.46431e-07	58.432
3732	A_52_P646858	NM_178396	Car12	carbonic anyhydrase 12	0.000109503	56.7631
872	A_52_P382886	NM_008125	Gjb2	gap junction protein, beta 2	1.64458e-07	54.6463
2115	A_51_P291260	NM_001171003	Mgam	maltase-glucoamylase	6.26412e-06	53.8842
4833	A_51_P355014	NM_011471	Sprr2e	small proline-rich protein 2E	0.000682109	52.2361
3437	A_51_P142703	NM_001009940	Il19	interleukin 19	9.15712e-05	51.0738
3535	A_52_P507537	NM_001024468	Bcat1	branched chain aminotransferase 1, cytosolic	0.000251779	50.6797
5322	A_51_P508530	NM_009265	Sprr1b	small proline-rich protein 1B	0.00254553	50.4521
4825	A_51_P318755	NM_028930	Tmc5	transmembrane channel-like gene family 5	0.000958877	50.1313
4593	A_52_P125485	NM_177809	Slc25a48	solute carrier family 25, member 48	0.000503898	49.9129
4808	A_51_P123625	NM_008392	Irg1	immunoresponsive gene 1	0.000657496	49.6547
1713	A_52_P387009	NM_028133	Egln3	EGL nine homolog 3 (C. elegans)	2.20988e-06	48.5791
7	A_51_P135618	L12721	Dlk1	delta-like 1 homolog (Drosophila)	2.34823e-08	48.4368
5644	A_52_P203948	NM_177845	Pla2g4e	phospholipase A2, group IVE	0.00546926	47.0683
2229	A_51_P502599	NM_010004	Cyp2c40	cytochrome P450, family 2, subfamily c, polypeptide 40	4.18074e-05	47.0393
321	A_51_P129363	NM_008970	Pthlh	parathyroid hormone-like peptide	6.41156e-08	46.8384
3417	A_51_P202331	NM_011126	Bpifa1	BPI fold containing family A, member 1	0.000181464	46.5425
5451	A_51_P302327	NM_008496	Lgals7	lectin, galactose binding, soluble 7	0.00500114	45.7432
4892	A_51_P301435	NM_033149	B3galt5	UDP-Gal:betaGlcNAc beta 1,3-galactosyltransferase, polypeptide 5	0.000814517	45.712
2261	A_51_P482128	NM_008469	Krt15	keratin 15	1.66272e-05	44.407
2277	A_51_P391955	NM_029723	Dapl1	death associated protein-like 1	0.000141413	42.777
4536	A_51_P369773	NM_027157	Krtap1-5	keratin associated protein 1-5	0.0005947	42.4654
2105	A_52_P294365	NM_174866	Klk14	kallikrein related-peptidase 14	6.22902e-06	41.6734
361	A_51_P318510	NM_008985	Ptprn	protein tyrosine phosphatase, receptor type, N	3.06994e-06	41.3911
4186	A_52_P498798	NM_183194	Gsdmc3	gasdermin C3	0.000558945	39.421
972	A_52_P358127	NM_177859	Aknad1	AKNA domain containing 1	4.05955e-07	39.0629
3761	A_51_P504815	NM_025288	Stfa3	stefin A3	0.00036271	38.4413
5387	A_51_P513515	NM_001136556	Fer1l4	fer-1-like 4 (C. elegans)	0.00196081	37.9557
4772	A_52_P27956	NM_175210	Abca12	ATP-binding cassette, sub-family A (ABC1), member 12	0.000820672	36.5267
935	A_51_P345073	NM_175249	Psapl1	prosaposin-like 1	2.00594e-07	36.4716
5876	A_51_P401517	NM_053095	Il24	interleukin 24	0.008569	36.1221
142	A_52_P404469	ENSMUST00000124290	Rhbdl2	rhomboid, veinlet-like 2 (Drosophila)	4.58153e-09	35.8351
2852	A_51_P158545	NM_172922	Ankk1	ankyrin repeat and kinase domain containing 1	0.000902726	35.6314
3715	A_51_P504194	NM_019450	Il1f6	interleukin 1 family, member 6	0.000113086	35.3385
4713	A_51_P206475	NM_029667	Lce1i	late cornified envelope 1I	0.00134642	34.9844
3479	A_51_P131119	NM_178697	Clca5	chloride channel calcium activated 5	9.99219e-05	34.9037
2825	A_51_P220156	NM_001012392	Bpifb1	BPI fold containing family B, member 1	6.64556e-05	34.7474
3352	A_51_P234253	NM_145535	Sdcbp2	syndecan binding protein (syntenin) 2	5.96826e-05	34.6927
2454	A_51_P418820	NM_009335	Tfap2c	transcription factor AP-2, gamma	1.53794e-05	34.5859
163	A_52_P577484	NM_011448	Sox9	SRY-box containing gene 9	3.84762e-08	34.4426
3828	A_52_P571746	NM_001099631	Sh2d5	SH2 domain containing 5	0.000206628	34.1982
5212	A_52_P649276	NM_133675	1110032A04Rik	RIKEN cDNA 1110032A04 gene	0.0025816	33.6624
4137	A_51_P351194	NM_028219	Cnfn	cornifelin	0.00303445	33.5952
4645	A_51_P397437	NM_183103	Prss46	protease, serine, 46	0.000625376	33.5881
1959	A_52_P510821	ENSMUST00000094936	Cnpy1	canopy 1 homolog (zebrafish)	6.57948e-06	33.4999
5222	A_51_P208781	NM_181490	Cldn17	claudin 17	0.00215426	32.5198
2671	A_52_P270429	NM_183278	Fam25c	family with sequence similarity 25, member C	2.13838e-05	31.7617
5333	A_51_P290074	NM_021272	Fabp7	fatty acid binding protein 7, brain	0.00285519	31.6496
3826	A_52_P630463	NM_025413	Lce1g	late cornified envelope 1G	0.000315684	31.5848
4076	A_51_P409250	NM_178657	Oog1	oogenesin 1	0.000373504	31.4713
1090	A_52_P203560	NM_175284	Fzd10	frizzled homolog 10 (Drosophila)	2.33971e-06	31.2486
806	A_51_P472120	NM_001013373	Tmprss13	transmembrane protease, serine 13	2.11379e-07	30.9396
5888	A_52_P149521	NM_172804	Syt16	synaptotagmin XVI	0.00757946	30.8789
1057	A_52_P520607	NM_024204	Ankrd22	ankyrin repeat domain 22	3.11461e-07	30.8153
3728	A_52_P12840	NM_172295	Mab21l3	mab-21-like 3 (C. elegans)	0.000109366	30.7786
328	A_52_P379277	NM_134005	Enpp3	ectonucleotide pyrophosphatase/phosphodiesterase 3	6.08273e-07	30.5724
307	A_51_P116932	NM_133664	Lad1	ladinin	1.90254e-08	30.4361
3851	A_52_P627816	NM_019984	Tgm1	transglutaminase 1, K polypeptide	0.000145642	30.3492
2093	A_51_P428360	NM_023881	Retnlb	resistin like beta	5.16131e-06	30.2999
3843	A_52_P402677	NM_023903	Lipm	lipase, family member M	0.0004015	30.0463
3109	A_51_P356467	NM_009903	Cldn4	claudin 4	3.55557e-05	29.7132
3131	A_52_P572476	ENSMUST00000063690	Dhrs9	dehydrogenase/reductase (SDR family) member 9	0.000144816	29.6702
2782	A_51_P337308	NM_011315	Saa3	serum amyloid A 3	1.83463e-05	29.6388
5047	A_51_P491758	NR_003185	Sprr2j-ps	small proline-rich protein 2J, pseudogene	0.00103178	29.6027
4455	A_52_P639522	NM_011111	Serpinb2	serine (or cysteine) peptidase inhibitor, clade B, member 2	0.00179911	28.926
2945	A_51_P141926	NM_033648	Fxyd4	FXYD domain-containing ion transport regulator 4	0.000212907	28.8048
4161	A_52_P252180	NM_025984	Lce1a1	late cornified envelope 1A1	0.000408376	28.4476
3111	A_51_P283344	NM_025956	1700011H14Rik	RIKEN cDNA 1700011H14 gene	0.000140868	28.2693
3444	A_52_P469502	NM_028176	Cda	cytidine deaminase	0.000179033	28.0961
4582	A_52_P537827	NM_001033500	Wdr72	WD repeat domain 72	0.000512981	27.7005
3396	A_51_P132185	NM_001082543	Stfa1	stefin A1	0.00132214	27.6795
3824	A_51_P224164	NM_011867	Slc26a4	solute carrier family 26, member 4	0.000146797	27.4389
210	A_51_P386648	NM_027227	Glod5	glyoxalase domain containing 5	1.38081e-08	27.2627
667	A_51_P402160	NM_178763	Zfp750	zinc finger protein 750	1.03146e-07	27.2137
3599	A_51_P497724	NM_029419	Apol7a	apolipoprotein L 7a	0.000678005	27.1019
4986	A_51_P182975	NM_172880	Tmprss11e	transmembrane protease, serine 11e	0.0010559	26.6365
2321	A_52_P290783	NM_145389	BC016579	cDNA sequence, BC016579	9.36286e-06	26.3211
4758	A_51_P437309	NM_145209	Oasl1	2'-5' oligoadenylate synthetase-like 1	0.000900201	26.2569
2296	A_51_P472003	NM_177667	Ttc22	tetratricopeptide repeat domain 22	9.33628e-06	26.2079
1401	A_51_P147572	NM_022317	Slc28a3	solute carrier family 28 (sodium-coupled nucleoside transporter), member 3	1.27421e-06	26.2037
1641	A_51_P307650	NM_019515	Nmu	neuromedin U	4.95465e-06	26.1986
3758	A_51_P492047	NM_020622	Fam3b	family with sequence similarity 3, member B	0.000254515	26.1635
119	A_51_P451377	NM_023125	Kng1	kininogen 1	4.54696e-07	25.5199
1698	A_51_P187121	NM_008127	Gjb4	gap junction protein, beta 4	2.35754e-05	25.1105
3094	A_51_P275764	NM_019807	Acpp	acid phosphatase, prostate	3.15599e-05	25.035
749	A_52_P60194	NM_007576	C4bp	complement component 4 binding protein	1.0769e-07	25.0186
5355	A_51_P319289	NM_027301	Sdr9c7	4short chain dehydrogenase/reductase family 9C, member 7	0.00188974	25.0168
3676	A_52_P311168	NM_212487	Krt78	keratin 78	0.000162128	24.6922
4523	A_52_P554594	NM_198960	Tfap2e	transcription factor AP-2, epsilon	0.00053827	24.6295
3420	A_52_P512427	NM_001101431	2510049J12Rik	RIKEN cDNA 2510049J12 gene	6.88836e-05	24.4005
4166	A_52_P294064	NM_001110517	Gm14446	predicted gene 14446	0.00407007	24.115
3484	A_51_P105380	NM_029733	2010005H15Rik	RIKEN cDNA 2010005H15 gene	0.000284523	23.7489
846	A_52_P663904	NM_178358	Lhfpl1	lipoma HMGIC fusion partner-like 1	3.33834e-07	23.6841
3793	A_51_P151159	NM_011872	Klk7	kallikrein related-peptidase 7 (chymotryptic, stratum corneum)	0.000902065	23.4782
832	A_51_P159612	NM_019487	Hebp2	heme binding protein 2	2.55665e-07	23.4237
3594	A_51_P503494	NM_018790	Arc	activity regulated cytoskeletal-associated protein	9.64553e-05	22.9747
2197	A_51_P408430	NM_027770	Col24a1	collagen, type XXIV, alpha 1	6.76286e-06	22.8153
2614	A_51_P434758	NM_001033170	Fam83e	family with sequence similarity 83, member E	2.03855e-05	22.7226
4046	A_52_P496761	ENSMUST00000161625	Tmprss11f	transmembrane protease, serine 11f	0.000473935	22.4557
3217	A_51_P243418	NM_027562	Clec2g	C-type lectin domain family 2, member g	0.000200984	22.1923
5713	A_52_P794440	NR_033636	1700049E15Rik	RIKEN cDNA 1700049E15 gene	0.00710243	22.1545
4501	A_51_P420600	AK031644	Prss35	protease, serine, 35	0.00246878	21.9613
4256	A_51_P495269	NM_008508	Lor	loricrin	0.000418125	21.8522
4872	A_51_P252565	NM_009660	Alox15	arachidonate 15-lipoxygenase	0.00295907	21.8452
2581	A_51_P343517	NM_010742	Ly6d	lymphocyte antigen 6 complex, locus D	1.24683e-05	21.7535
1884	A_51_P257951	NM_020509	Retnla	resistin like alpha	3.37651e-06	21.1497
37	A_51_P353494	NM_021564	Fetub	fetuin beta	1.17743e-10	21.0251
5131	A_51_P459894	NM_011469	Sprr2b	small proline-rich protein 2B	0.00117002	21.009
5590	A_51_P144222	NM_172801	Otop2	otopetrin 2	0.00321508	20.9431
4617	A_51_P369180	NM_028625	Lce1a2	late cornified envelope 1A2	0.0008162	20.9367
733	A_51_P433237	NM_007665	Cdh3	cadherin 3	3.71386e-07	20.815
4098	A_52_P241383	NM_172899	Dmkn	dermokine	0.000232442	20.6541
3047	A_51_P419226	NM_025393	S100a14	S100 calcium binding protein A14	4.87843e-05	20.6344
3739	A_51_P183446	NM_001039186	Ceacam1	carcinoembryonic antigen-related cell adhesion molecule 1	0.000144916	20.4581
1582	A_51_P475138	NM_001099297	Duox1	dual oxidase 1	3.00157e-06	20.2755
2647	A_51_P178114	NM_001033163	Ephx3	epoxide hydrolase 3	0.000613278	20.0192
80	A_51_P437079	NM_028872	5730559C18Rik	RIKEN cDNA 5730559C18 gene	3.23613e-09	20.0109
4902	A_51_P503149	NM_172564	Tns4	tensin 4	0.000838734	19.6807
4200	A_51_P463060	NM_144805	Tmem40	transmembrane protein 40	0.000383558	19.5149
2812	A_52_P381553	NM_028055	Btbd17	BTB (POZ) domain containing 17	2.09416e-05	19.3681
62	A_51_P241068	NM_020265	Dkk2	dickkopf homolog 2 (Xenopus laevis)	5.45989e-09	19.1776
2417	A_51_P139780	NM_009402	Pglyrp1	peptidoglycan recognition protein 1	9.81163e-06	19.1012
2748	A_51_P428372	NM_023785	Ppbp	pro-platelet basic protein	0.00305853	19.0865
755	A_52_P431159	NM_001039701	Il1rn	interleukin 1 receptor antagonist	9.48187e-08	18.9967
4390	A_51_P173114	NM_130878	Cdhr1	cadherin-related family member 1	0.00103111	18.9467
480	A_51_P491635	NM_027366	Ly6g6e	lymphocyte antigen 6 complex, locus G6E	2.61644e-08	18.9406
4534	A_52_P543016	NM_021415	Cacna1h	calcium channel, voltage-dependent, T type, alpha 1H subunit	0.000495249	18.9334
4767	A_52_P417819	NM_053110	Gpnmb	glycoprotein (transmembrane) nmb	0.000749115	18.8173
4284	A_51_P511270	NM_011141	Pou3f1	POU domain, class 3, transcription factor 1	0.00183709	18.7474
4	A_52_P851352	AK045003	Igfbp3	insulin-like growth factor binding protein 3	1.69511e-12	18.7395
3950	A_51_P390354	NM_027116	Nkpd1	NTPase, KAP family P-loop domain containing 1	0.000246028	18.7221
2793	A_52_P331762	NM_057173	Lmo1	LIM domain only 1	0.000424085	18.6557
1365	A_51_P171180	ENSMUST00000142702	Fam65c	family with sequence similarity 65, member C	4.42712e-06	18.583
2755	A_52_P417890	NM_010555	Il1r2	interleukin 1 receptor, type II	1.77712e-05	18.4447
5056	A_51_P411316	NM_011477	Sprr2k	small proline-rich protein 2K	0.00102971	18.4182
5821	A_52_P665478	NM_010836	Msx3	homeobox, msh-like 3	0.00613869	18.4004
2334	A_51_P129731	NM_025655	Tmigd1	transmembrane and immunoglobulin domain containing 1	0.000166989	18.3043
5166	A_51_P126236	NM_177843	Gm14461	predicted gene 14461	0.00247295	18.0779
4995	A_52_P517928	NM_001033250	Lemd1	LEM domain containing 1	0.00105491	18.0149
2768	A_52_P828218	NM_001030294	Olfm4	olfactomedin 4	1.87331e-05	17.9699
1443	A_52_P541802	NM_026820	Ifitm1	interferon induced transmembrane protein 1	1.08523e-05	17.6164
3363	A_51_P370720	NM_024290	Tnfrsf23	tumor necrosis factor receptor superfamily, member 23	0.000117436	17.3995
4495	A_51_P499698	NM_026414	Asprv1	aspartic peptidase, retroviral-like 1	0.00246691	17.3934
4237	A_51_P516016	NR_003548	Sprr2g	small proline-rich protein 2G	0.000410031	17.177
3035	A_51_P432288	NM_153504	Rnf183	ring finger protein 183	8.09167e-05	17.1394
4703	A_52_P377791	NM_008557	Fxyd3	FXYD domain-containing ion transport regulator 3	0.000818601	17.0633
1004	A_51_P303079	NM_025452	Tmem54	transmembrane protein 54	1.309e-06	16.9036
5320	A_51_P414208	NM_028622	Lce1c	late cornified envelope 1C	0.00248528	16.7582
3372	A_52_P421543	NM_027998	Cldn23	claudin 23	0.000282508	16.6948
514	A_51_P480241	NM_007921	Elf3	E74-like factor 3	3.47576e-08	16.6317
2231	A_52_P357972	NM_001039494	1700019N12Rik	RIKEN cDNA 1700019N12 gene	8.69466e-06	16.5906
3413	A_52_P6297	NM_027678	Zranb3	zinc finger, RAN-binding domain containing 3	5.91941e-05	16.4988
4693	A_51_P110618	ENSMUST00000127340	Fam57a	family with sequence similarity 57, member A	0.000788081	16.406
2709	A_52_P416086	NM_027961	Wfdc3	WAP four-disulfide core domain 3	1.56868e-05	16.3165
2258	A_51_P221441	NM_145532	Mall	mal, T-cell differentiation protein-like	1.34046e-05	16.2916
5224	A_52_P292481	NM_026335	Lce1h	late cornified envelope 1H	0.00208826	16.2806
4378	A_51_P420415	NM_175283	Srd5a1	steroid 5 alpha-reductase 1	0.000919864	16.135
2615	A_52_P75441	NM_011612	Tnfrsf9	tumor necrosis factor receptor superfamily, member 9	0.000293955	16.0552
658	A_51_P240986	NM_198604	Plekhg6	pleckstrin homology domain containing, family G (with RhoGef domain) member 6	6.69624e-08	16.0048
1555	A_51_P102883	NM_010844	Muc5ac	mucin 5, subtypes A and C, tracheobronchial/gastric	1.39545e-06	15.9966
3204	A_51_P419319	NM_009700	Aqp4	aquaporin 4	0.000446116	15.994
3524	A_51_P409349	NM_023655	Trim29	tripartite motif-containing 29	0.000116061	15.9511
5339	A_51_P323812	NM_133661	Slc6a12	solute carrier family 6 (neurotransmitter transporter, betaine/GABA), member 12	0.00267301	15.9469
2082	A_51_P439403	NM_011059	Padi1	peptidyl arginine deiminase, type I	6.87229e-06	15.8916
2405	A_51_P309338	NM_021022	Abcb11	ATP-binding cassette, sub-family B (MDR/TAP), member 11	2.11622e-05	15.8036
2854	A_52_P213550	NM_176844	Chrna5	cholinergic receptor, nicotinic, alpha polypeptide 5	3.65253e-05	15.7302
4522	A_51_P234881	NM_148941	Elovl4	elongation of very long chain fatty acids (FEN1/Elo2, SUR4/Elo3, yeast)-like 4	0.00771694	15.6862
5148	A_51_P125345	NM_026822	Lce1b	late cornified envelope 1B	0.00229485	15.6297
4880	A_52_P302284	NM_183366	Adam28	a disintegrin and metallopeptidase domain 28	0.0010209	15.6194
1621	A_51_P419017	NM_011866	Pde10a	phosphodiesterase 10A	7.30501e-06	15.5298
810	A_51_P406846	NM_172524	Nipal4	NIPA-like domain containing 4	3.63524e-07	15.4911
2476	A_51_P404846	NM_031195	Msr1	macrophage scavenger receptor 1	9.89743e-06	15.4231
4511	A_52_P369761	NM_178591	Nrg1	neuregulin 1	0.000417799	15.2087
1400	A_51_P358342	NM_007732	Col17a1	collagen, type XVII, alpha 1	0.000286529	15.1838
2563	A_51_P349546	NM_153098	Cd109	CD109 antigen	1.27628e-05	15.1524
2249	A_51_P368210	NM_145981	Phyhip	phytanoyl-CoA hydroxylase interacting protein	9.77761e-05	15.1406
4738	A_52_P300533	AK009785	2310043M15Rik	RIKEN cDNA 2310043M15 gene	0.000591634	15.0089
8	A_51_P464146	NM_175270	Sowahb	sosondowah ankyrin repeat domain family member B	1.05039e-11	14.9606
3717	A_51_P213099	AK053689	Ntng1	netrin G1	0.000224276	14.9398
3667	A_52_P18060	NM_175937	Cpeb2	cytoplasmic polyadenylation element binding protein 2	0.000458605	14.9168
4836	A_51_P251687	NM_011455	Serpinb9g	serine (or cysteine) peptidase inhibitor, clade B, member 9g	0.00288681	14.6914
679	A_51_P317941	NM_022032	Perp	PERP, TP53 apoptosis effector	1.35908e-07	14.4892
4397	A_51_P114941	NM_007819	Cyp3a13	cytochrome P450, family 3, subfamily a, polypeptide 13	0.00050654	14.4258
1262	A_51_P455234	BC006743	Gm9779	predicted gene 9779	1.16243e-06	14.3523
2684	A_51_P262489	NM_009215	Sst	somatostatin	1.42338e-05	14.1354
3783	A_51_P282211	NM_020490	Ltb4r2	leukotriene B4 receptor 2	0.000120274	14.1289
4296	A_51_P324834	NM_025276	Evpl	envoplakin	0.000315873	14.0138
2166	A_51_P358633	NM_010790	Melk	maternal embryonic leucine zipper kinase	5.60929e-06	13.9764
4125	A_51_P435410	NM_133355	Grid2ip	glutamate receptor, ionotropic, delta 2 (Grid2) interacting protein 1	0.000565103	13.9339
4647	A_51_P217463	NM_009140	Cxcl2	chemokine (C-X-C motif) ligand 2	0.000604342	13.8585
1681	A_52_P228551	NM_201367	Gpr176	G protein-coupled receptor 176	2.44036e-06	13.7024
2720	A_51_P297858	NM_172840	Vwa2	von Willebrand factor A domain containing 2	6.83209e-05	13.6056
1942	A_51_P153765	NM_024495	Car13	carbonic anhydrase 13	3.43922e-06	13.5844
4173	A_51_P329027	ENSMUST00000038448	Tmprss11bnl	transmembrane protease, serine 11b N terminal like	0.000755503	13.4991
1337	A_51_P394244	NM_001080925	Rapgefl1	Rap guanine nucleotide exchange factor (GEF)-like 1	8.40967e-07	13.4657
4764	A_51_P428341	NM_011907	Trex2	three prime repair exonuclease 2	0.000613094	13.4203
2688	A_52_P253044	NM_030725	Syt13	synaptotagmin XIII	5.88575e-05	13.4084
4937	A_51_P406466	NM_001081139	Ankrd35	ankyrin repeat domain 35	0.0016761	13.3819
5948	A_51_P289341	NM_198029	Fermt1	fermitin family homolog 1 (Drosophila)	0.00985965	13.3762
2599	A_52_P110534	NM_009445	Ttk	Ttk protein kinase	1.3101e-05	13.3315
1957	A_51_P183812	NM_011410	Slfn4	schlafen 4	7.5184e-05	13.2982
3646	A_52_P310511	NM_009802	Car6	carbonic anhydrase 6	9.34382e-05	13.2758
1482	A_52_P202770	NM_172301	Ccnb1	cyclin B1	1.2472e-06	13.0936
5944	A_51_P258570	NM_011177	Klk6	kallikrein related-peptidase 6	0.00964342	13.0631
1687	A_51_P219088	NM_001037294	Alpk2	alpha-kinase 2	0.000178913	13.0454
4113	A_51_P239750	NM_008380	Inhba	inhibin beta-A	0.000227667	12.9375
3333	A_51_P154852	NM_019974	Klk11	kallikrein related-peptidase 11	6.86243e-05	12.8178
5072	A_52_P143287	NM_001005608	Itgb4	integrin beta 4	0.00112496	12.8086
2016	A_51_P381511	NM_020042	Mocs1	molybdenum cofactor synthesis 1	4.04574e-06	12.7665
3155	A_51_P205385	NM_009474	Uox	urate oxidase	3.71644e-05	12.5445
5228	A_51_P434737	BC023105	BC023105	cDNA sequence BC023105	0.00690674	12.4967
1867	A_51_P287198	NM_033373	Krt23	keratin 23	3.60695e-06	12.2874
3921	A_51_P477128	NM_173365	Gpr20	G protein-coupled receptor 20	0.000604476	12.2871
4447	A_52_P1034723	NM_001127169	Tceal7	transcription elongation factor A (SII)-like 7	0.00107739	12.2806
4286	A_51_P498293	NM_029007	Fam84a	family with sequence similarity 84, member A	0.00233292	12.2472
273	A_51_P384831	NM_134164	Syt12	synaptotagmin XII	9.66378e-08	12.2209
3093	A_51_P349495	NM_153546	Mboat1	membrane bound O-acyltransferase domain containing 1	3.2179e-05	12.2112
4630	A_52_P59206	NM_028623	Cst6	cystatin E/M	0.00367266	12.1315
2402	A_51_P217218	NM_031168	Il6	interleukin 6	8.64036e-06	12.0911
3522	A_51_P140710	NM_011337	Ccl3	chemokine (C-C motif) ligand 3	8.12721e-05	12.0836
3800	A_51_P336056	NM_013570	Krt33b	keratin 33B	0.000164853	12.0796
2323	A_51_P439584	NM_145530	Rhov	ras homolog gene family, member V	2.09718e-05	12.0786
1768	A_51_P115049	NM_007962	Mpzl2	myelin protein zero-like 2	2.40707e-06	12.0416
4668	A_52_P158376	NM_027926	Cpa4	carboxypeptidase A4	0.00115472	12.0275
5528	A_52_P347176	NM_001001985	Nat8l	N-acetyltransferase 8-like	0.00860328	11.9352
2987	A_51_P114148	NM_008238	Foxn1	forkhead box N1	5.22347e-05	11.9155
5134	A_52_P493857	NM_026214	Kctd4	potassium channel tetramerisation domain containing 4	0.00152677	11.8123
5792	A_51_P272066	NM_025929	2010109I03Rik	RIKEN cDNA 2010109I03 gene	0.00595983	11.7859
4165	A_51_P171728	NM_007543	Ceacam2	carcinoembryonic antigen-related cell adhesion molecule 2	0.00022825	11.7849
3865	A_52_P134195	NM_007675	Ceacam10	carcinoembryonic antigen-related cell adhesion molecule 10	0.000196848	11.7675
29	A_52_P205877	NM_007914	Ehf	ets homologous factor	2.48258e-11	11.7155
4406	A_51_P388607	NM_010751	Mxd1	MAX dimerization protein 1	0.00041532	11.691
3101	A_51_P496905	NM_007686	Cfi	complement component factor i	4.77719e-05	11.6902
5119	A_51_P136781	NM_018874	Pnliprp1	pancreatic lipase related protein 1	0.00161618	11.6851
257	A_52_P668442	NM_001134399	Megf11	multiple EGF-like-domains 11	1.7087e-08	11.68
3959	A_51_P241863	NM_019810	Slc5a1	solute carrier family 5 (sodium/glucose cotransporter), member 1	0.000636046	11.6535
4881	A_52_P680949	NM_211138	Pcyt1b	phosphate cytidylyltransferase 1, choline, beta isoform	0.000782464	11.6159
2410	A_52_P488437	NM_013738	Plek2	pleckstrin 2	9.54694e-05	11.5957
3896	A_51_P151182	NM_011940	Ifi202b	interferon activated gene 202B	0.000667932	11.5565
1068	A_52_P633300	NM_010816	Morc1	microrchidia 1	1.10133e-05	11.5336
1308	A_51_P279575	NM_009860	Cdc25c	cell division cycle 25 homolog C (S. pombe)	1.12042e-06	11.5243
3986	A_51_P331752	NM_011330	Ccl11	chemokine (C-C motif) ligand 11	0.00750861	11.4951
3562	A_52_P298824	AK089283	Slc7a11	solute carrier family 7 (cationic amino acid transporter, y+ system), member 11	0.000107735	11.3822
4463	A_51_P421790	NM_013891	Spdef	SAM pointed domain containing ets transcription factor	0.000378364	11.2855
141	A_51_P353776	NM_008126	Gjb3	gap junction protein, beta 3	4.41812e-08	11.1667
2922	A_52_P700056	NM_001081957	Gm11428	predicted gene 11428	2.35744e-05	11.1381
2799	A_52_P318673	NM_009117	Saa1	serum amyloid A 1	2.09707e-05	11.1299
954	A_52_P562661	NM_010762	Mal	myelin and lymphocyte protein, T-cell differentiation protein	7.03713e-07	11.1222
4888	A_52_P228277	NM_029932	Spns3	spinster homolog 3 (Drosophila)	0.00193807	11.112
1860	A_51_P273556	NM_027975	Fam83d	family with sequence similarity 83, member D	2.8831e-06	11.0838
4466	A_52_P569998	NM_001008424	Cdsn	corneodesmosin	0.00191304	11.0372
4631	A_51_P290191	NM_008243	Mst1	macrophage stimulating 1 (hepatocyte growth factor-like)	0.00145391	10.9475
795	A_51_P398868	NM_008217	Has3	hyaluronan synthase 3	7.30808e-07	10.8474
3630	A_51_P402175	NM_177723	Vsig8	V-set and immunoglobulin domain containing 8	0.000144166	10.8167
3748	A_51_P286737	NM_011333	Ccl2	chemokine (C-C motif) ligand 2	0.000138522	10.7722
3398	A_52_P289091	NM_007813	Cyp2b13	cytochrome P450, family 2, subfamily b, polypeptide 13	8.20563e-05	10.7689
3723	A_51_P227353	NM_170597	Creg2	cellular repressor of E1A-stimulated genes 2	0.000123439	10.768
3745	A_51_P335460	NM_009132	Scin	scinderin	0.000291553	10.7604
3583	A_52_P496924	NM_173870	Mgat4a	mannoside acetylglucosaminyltransferase 4, isoenzyme A	8.19644e-05	10.7117
354	A_52_P171692	NM_029821	1190003J15Rik	RIKEN cDNA 1190003J15 gene	1.09794e-08	10.6047
982	A_51_P188911	NM_172693	Galnt12	UDP-N-acetyl-alpha-D-galactosamine:polypeptide N-acetylgalactosaminyltransferase 12	2.39393e-07	10.5127
1103	A_51_P268331	NM_023270	Rnf128	ring finger protein 128	3.76747e-07	10.4933
1919	A_51_P473383	NM_011858	Odz4	odd Oz/ten-m homolog 4 (Drosophila)	4.47967e-05	10.4625
2041	A_52_P665240	NM_001003668	Krt83	keratin 83	3.41688e-05	10.3914
2057	A_52_P414013	NM_153511	Il1f9	interleukin 1 family, member 9	0.000312593	10.3856
4795	A_51_P260683	NM_015811	Rgs1	regulator of G-protein signaling 1	0.00114559	10.3563
1217	A_51_P211506	NM_146071	Muc20	mucin 20	5.00516e-07	10.3033
3934	A_51_P421876	NM_016850	Irf7	interferon regulatory factor 7	0.000244432	10.2689
3443	A_51_P155313	NM_010362	Gsto1	glutathione S-transferase omega 1	0.000102363	10.258
2901	A_52_P209277	XR_106481	4921507G05Rik	RIKEN cDNA 4921507G05 gene	2.24213e-05	10.2204
1430	A_51_P159113	NM_021877	Hr	hairless	1.40687e-06	10.2186
2236	A_52_P106620	NM_008764	Tnfrsf11b	tumor necrosis factor receptor superfamily, member 11b (osteoprotegerin)	7.05135e-06	10.2051
1313	A_52_P301085	NM_178788	Dctd	dCMP deaminase	7.55655e-07	10.1024
4235	A_51_P204924	NM_001177437	1700016M24Rik	RIKEN cDNA 1700016M24 gene	0.000804901	9.99403
4398	A_52_P562196	NM_026143	Far1	fatty acyl CoA reductase 1	0.000336985	9.99315
2021	A_52_P441954	NM_019935	Ovol1	OVO homolog-like 1 (Drosophila)	4.05218e-06	9.97895
2479	A_51_P208603	NM_010050	Dio2	deiodinase, iodothyronine, type II	4.94108e-05	9.94808
650	A_51_P495049	NM_009897	Ckmt1	creatine kinase, mitochondrial 1, ubiquitous	3.47428e-07	9.77548
5468	A_52_P520037	AK122245	Rimbp2	RIMS binding protein 2	0.00285184	9.74097
566	A_51_P336325	NM_008768	Orm1	orosomucoid 1	4.08481e-07	9.7367
1676	A_51_P156232	NM_010679	Lalba	lactalbumin, alpha	3.77799e-05	9.71569
803	A_52_P646957	NM_008177	Grpr	gastrin releasing peptide receptor	1.3945e-07	9.67455
874	A_51_P141290	NM_175556	Plch2	phospholipase C, eta 2	2.58721e-07	9.65252
5358	A_52_P455370	NM_175628	A2m	alpha-2-macroglobulin	0.00354231	9.62602
3436	A_51_P112796	NM_019451	Il1f5	interleukin 1 family, member 5 (delta)	0.000111185	9.58258
152	A_51_P187242	NM_008286	Hrh2	histamine receptor H2	1.28492e-09	9.5549
1007	A_52_P271528	NM_019976	Psrc1	proline/serine-rich coiled-coil 1	1.22379e-05	9.54593
3228	A_52_P496201	NM_001093749	Mpzl3	myelin protein zero-like 3	4.75356e-05	9.52677
4588	A_52_P515192	NR_045439	1700031A10Rik	RIKEN cDNA 1700031A10 gene	0.00136075	9.51576
2014	A_51_P130475	NM_009523	Wnt4	wingless-related MMTV integration site 4	8.46632e-06	9.49489
3080	A_51_P213359	NM_008216	Has2	hyaluronan synthase 2	3.16478e-05	9.47759
3893	A_52_P523146	NM_009100	Rptn	repetin	0.0022798	9.4436
1051	A_52_P242544	NM_023842	Dsp	desmoplakin	4.96303e-07	9.43205
1761	A_51_P512384	NM_001044384	Timp1	tissue inhibitor of metalloproteinase 1	2.40892e-06	9.32389
5892	A_52_P496956	NM_053178	Acsbg1	acyl-CoA synthetase bubblegum family member 1	0.00754855	9.3217
3377	A_51_P317887	NM_026907	Sectm1b	secreted and transmembrane 1B	0.000109895	9.30172
1975	A_52_P440621	NM_175279	Rassf10	Ras association (RalGDS/AF-6) domain family (N-terminal) member 10	8.31139e-06	9.29252
1700	A_52_P517762	NM_023557	Slc44a4	solute carrier family 44, member 4	2.23151e-06	9.24491
1680	A_51_P252157	NM_011623	Top2a	topoisomerase (DNA) II alpha	2.30625e-06	9.21168
2973	A_52_P405465	NM_011081	Piga	phosphatidylinositol glycan anchor biosynthesis, class A	2.912e-05	9.17196
5665	A_52_P87804	NM_001114662	Mfsd4	major facilitator superfamily domain containing 4	0.0039016	9.1396
267	A_51_P227090	NM_019511	Ramp3	receptor (calcitonin) activity modifying protein 3	4.32906e-08	9.13084
4580	A_52_P233342	NM_001024134	Trim15	tripartite motif-containing 15	0.000446042	9.0796
5414	A_51_P303791	AK035610	9530076L18	uncharacterized protein 9530076L18	0.00225629	9.05529
3964	A_52_P18765	NM_001136181	Hsbp1l1	heat shock factor binding protein 1-like 1	0.000254486	8.92037
36	A_51_P291078	NM_172710	Sel1l3	sel-1 suppressor of lin-12-like 3 (C. elegans)	6.94317e-10	8.91104
5223	A_51_P514161	NM_001013824	Gm5662	predicted gene 5662	0.00311066	8.86552
880	A_51_P223504	NM_031261	Fthl17	ferritin, heavy polypeptide-like 17	2.74028e-06	8.81447
2482	A_51_P103396	NM_016879	Krt85	keratin 85	0.000144191	8.77477
4940	A_52_P184257	NM_027399	Steap1	six transmembrane epithelial antigen of the prostate 1	0.000856853	8.75416
4542	A_51_P163015	NM_172309	Arntl2	aryl hydrocarbon receptor nuclear translocator-like 2	0.000519431	8.7398
5689	A_52_P270501	NM_001100464	Abpb	androgen binding protein beta	0.00445932	8.73596
3268	A_51_P442964	NM_029617	Casc5	cancer susceptibility candidate 5	4.56609e-05	8.72023
3301	A_52_P104581	NM_029741	Ppfia3	protein tyrosine phosphatase, receptor type, f polypeptide (PTPRF), interacting protein (liprin), alpha 3	4.7981e-05	8.71435
3446	A_52_P329207	NM_007969	Expi	extracellular proteinase inhibitor	7.27852e-05	8.71409
2636	A_51_P132530	NM_029383	Cldn22	claudin 22	1.61642e-05	8.7077
1895	A_51_P135092	NM_134471	Kif2c	kinesin family member 2C	5.59758e-06	8.70723
3441	A_51_P117865	NM_030565	Fam20c	family with sequence similarity 20, member C	0.000128962	8.674
42	A_51_P383369	NM_011857	Odz3	odd Oz/ten-m homolog 3 (Drosophila)	7.87909e-09	8.65018
2238	A_51_P451151	NM_026785	Ube2c	ubiquitin-conjugating enzyme E2C	6.61624e-06	8.63604
3343	A_51_P112223	NM_010357	Gsta4	glutathione S-transferase, alpha 4	5.20202e-05	8.62249
4017	A_51_P509573	NM_013652	Ccl4	chemokine (C-C motif) ligand 4	0.000576502	8.56896
2328	A_51_P319917	NM_007403	Adam8	a disintegrin and metallopeptidase domain 8	7.51873e-05	8.56352
5470	A_51_P384243	NM_001007268	Dusp13	dual specificity phosphatase 13	0.00254801	8.54501
1716	A_52_P616949	NM_027893	Pvrl4	poliovirus receptor-related 4	2.01156e-06	8.52124
2865	A_51_P410772	NM_019799	Rhcg	Rhesus blood group-associated C glycoprotein	0.000454862	8.52006
4590	A_52_P154347	NM_007899	Ecm1	extracellular matrix protein 1	0.00162973	8.48512
2263	A_52_P521054	NM_011459	Serpinb8	serine (or cysteine) peptidase inhibitor, clade B, member 8	4.08876e-05	8.47955
1701	A_52_P799815	NM_001025606	Tmem171	transmembrane protein 171	3.82089e-06	8.45462
5610	A_52_P421344	NM_028748	Paqr5	progestin and adipoQ receptor family member V	0.00584163	8.41775
1947	A_52_P669035	NM_009899	Clca1	chloride channel calcium activated 1	3.53656e-06	8.40134
5383	A_51_P278843	NM_001081270	Dscaml1	Down syndrome cell adhesion molecule like 1	0.00194359	8.37449
5184	A_51_P107315	NM_145423	Slc5a8	solute carrier family 5 (iodide transporter), member 8	0.00175145	8.36917
1309	A_52_P36591	NM_013552	Hmmr	hyaluronan mediated motility receptor (RHAMM)	7.55792e-07	8.36891
4885	A_51_P207591	NM_013473	Anxa8	annexin A8	0.00257591	8.34688
1886	A_52_P556448	NM_010667	Krt86	keratin 86	4.35302e-05	8.33247
1599	A_51_P487999	NM_028232	Sgol1	shugoshin-like 1 (S. pombe)	1.53743e-06	8.31423
2139	A_51_P395370	ENSMUST00000148911	Atp10b	ATPase, class V, type 10B	7.61337e-06	8.30357
2531	A_52_P159276	NM_145890	Grhl1	grainyhead-like 1 (Drosophila)	2.25093e-05	8.27558
1481	A_51_P450033	NM_007659	Cdk1	cyclin-dependent kinase 1	1.78702e-06	8.27088
994	A_51_P514700	NM_025565	Spc25	SPC25, NDC80 kinetochore complex component, homolog (S. cerevisiae)	2.49643e-07	8.2485
3539	A_51_P464703	NM_021443	Ccl8	chemokine (C-C motif) ligand 8	7.87508e-05	8.24706
3592	A_51_P114577	ENSMUST00000040576	Parm1	prostate androgen-regulated mucin-like protein 1	0.000301355	8.23667
5221	A_51_P308796	NM_010235	Fosl1	fos-like antigen 1	0.00474939	8.22647
4297	A_51_P486810	NM_030677	Gpx2	glutathione peroxidase 2	0.000292954	8.19754
3157	A_51_P518621	NM_013550	Hist1h3a	histone cluster 1, H3a	0.000341697	8.17624
1602	A_51_P244950	NM_001164466	Dpys	dihydropyrimidinase	7.49359e-06	8.16501
1148	A_51_P509651	NM_028760	Cep55	centrosomal protein 55	4.98998e-07	8.16273
5297	A_52_P302304	NM_023268	Qsox1	quiescin Q6 sulfhydryl oxidase 1	0.00165373	8.14198
499	A_52_P443701	NM_033608	Igsf9	immunoglobulin superfamily, member 9	3.74413e-08	8.13528
4458	A_52_P67493	NM_007417	Adra2a	adrenergic receptor, alpha 2a	0.000371678	8.1137
1822	A_51_P265806	NM_030601	Clca2	chloride channel calcium activated 2	2.77301e-06	8.1042
3979	A_52_P69558	NR_033577	Gm8221	apolipoprotein L 7c pseudogene	0.000530081	8.09456
2818	A_52_P341120	NM_144731	Galnt7	UDP-N-acetyl-alpha-D-galactosamine: polypeptide N-acetylgalactosaminyltransferase 7	1.88117e-05	8.08688
2338	A_51_P504378	NM_172743	Plekha7	pleckstrin homology domain containing, family A member 7	9.97506e-06	8.06147
2976	A_51_P403799	NM_021287	Spnb3	spectrin beta 3	2.91386e-05	8.05487
4034	A_52_P142888	NM_001038604	Clec5a	C-type lectin domain family 5, member a	0.000316597	8.01787
116	A_52_P205854	NM_181856	Tmc8	transmembrane channel-like gene family 8	9.59476e-10	8.00668
3943	A_52_P92352	NM_198884	B4galnt3	beta-1,4-N-acetyl-galactosaminyl transferase 3	0.000154804	7.99488
3755	A_51_P240760	NM_028189	B3gnt3	UDP-GlcNAc:betaGal beta-1,3-N-acetylglucosaminyltransferase 3	0.000406811	7.98382
1357	A_51_P230098	NM_023209	Pbk	PDZ binding kinase	1.15616e-06	7.97115
1408	A_51_P512992	NM_178676	Entpd3	ectonucleoside triphosphate diphosphohydrolase 3	1.34351e-06	7.95942
4445	A_51_P393668	NM_181540	Tm6sf2	transmembrane 6 superfamily member 2	0.000485862	7.92537
1334	A_51_P195034	NM_028039	Esco2	establishment of cohesion 1 homolog 2 (S. cerevisiae)	1.04855e-06	7.91755
1121	A_51_P497240	NR_026942	E330013P04Rik	RIKEN cDNA E330013P04 gene	1.10568e-06	7.91465
2075	A_52_P26794	NM_027395	Basp1	brain abundant, membrane attached signal protein 1	2.99706e-05	7.91301
4301	A_51_P393944	AK020424	9430019C24Rik	RIKEN cDNA 9430019C24 gene	0.000476606	7.91186
4471	A_52_P416014	ENSMUST00000084123	Ube4b	ubiquitination factor E4B, UFD2 homolog (S. cerevisiae)	0.000493201	7.90467
4890	A_51_P239737	NM_011082	Pigr	polymeric immunoglobulin receptor	0.00237318	7.85745
3147	A_51_P134468	L78788	D17H6S56E-5	DNA segment, Chr 17, human D6S56E 5	6.64216e-05	7.84265
3173	A_52_P499028	NM_027834	9130008F23Rik	RIKEN cDNA 9130008F23 gene	7.14883e-05	7.83393
869	A_51_P115666	NM_134087	Fam83h	family with sequence similarity 83, member H	2.9222e-07	7.80352
53	A_51_P111492	NM_017373	Nfil3	nuclear factor, interleukin 3, regulated	5.87572e-10	7.75504
2724	A_51_P299235	NM_144960	Fcamr	Fc receptor, IgA, IgM, high affinity	1.58576e-05	7.75122
3695	A_51_P167410	NM_031368	Bglap-rs1	bone gamma-carboxyglutamate protein, related sequence 1	0.000113631	7.74965
4327	A_51_P348433	NM_013832	Rasal1	RAS protein activator like 1 (GAP1 like)	0.000303488	7.73214
4620	A_52_P575900	NM_007541	Bglap	bone gamma carboxyglutamate protein	0.000721989	7.72133
322	A_52_P482897	NM_009704	Areg	amphiregulin	7.25033e-06	7.63608
2820	A_51_P347240	NM_001081406	Lrr1	leucine rich repeat protein 1	2.41668e-05	7.59502
2649	A_51_P343954	NM_178695	Prrg4	proline rich Gla (G-carboxyglutamic acid) 4 (transmembrane)	1.62072e-05	7.58787
4997	A_51_P445823	NM_028660	Klk9	kallikrein related-peptidase 9	0.00163186	7.56709
1298	A_51_P204402	NM_011369	Shcbp1	Shc SH2-domain binding protein 1	6.65579e-07	7.56097
1231	A_51_P277216	NM_001025610	Ms4a7	membrane-spanning 4-domains, subfamily A, member 7	6.19247e-07	7.5606
3186	A_52_P281492	NM_177772	Bpifc	BPI fold containing family C	0.000116679	7.54108
5833	A_51_P240501	NM_026358	4930583H14Rik	RIKEN cDNA 4930583H14 gene	0.00631503	7.52649
2176	A_52_P398158	NM_146173	Tspan33	tetraspanin 33	1.45187e-05	7.52168
1514	A_51_P230103	NM_001012273	Birc5	baculoviral IAP repeat-containing 5	1.36552e-06	7.48678
4020	A_51_P403170	NM_017465	Sult2b1	sulfotransferase family, cytosolic, 2B, member 1	0.000183701	7.47004
2130	A_52_P290325	NM_029523	Depdc1a	DEP domain containing 1a	5.28183e-06	7.44621
2562	A_52_P30989	NM_028222	Cdkn3	cyclin-dependent kinase inhibitor 3	1.24603e-05	7.4448
3370	A_51_P112734	NM_016972	Slc7a8	solute carrier family 7 (cationic amino acid transporter, y+ system), member 8	0.000222658	7.41989
4356	A_52_P227137	NM_010265	Gcnt1	glucosaminyl (N-acetyl) transferase 1, core 2	0.000478026	7.39602
5150	A_51_P438283	NM_010554	Il1a	interleukin 1 alpha	0.00204177	7.34264
4503	A_52_P52803	NM_010478	Hspa1b	heat shock protein 1B	0.000446773	7.33961
2117	A_52_P10683	NM_145713	Hist1h1d	histone cluster 1, H1d	3.64449e-05	7.32994
4353	A_52_P319552	NM_001162980	1700024P16Rik	RIKEN cDNA 1700024P16 gene	0.00106663	7.31445
5772	A_52_P63680	NM_175731	Acer1	alkaline ceramidase 1	0.00535228	7.3064
653	A_51_P372826	NM_145533	Smox	spermine oxidase	3.53075e-07	7.3061
4030	A_51_P217509	NM_028709	Btbd11	BTB (POZ) domain containing 11	0.000192784	7.3043
3639	A_52_P278327	NM_178594	Vtcn1	V-set domain containing T cell activation inhibitor 1	0.000376212	7.23681
363	A_52_P135155	NM_146206	Tpcn2	two pore segment channel 2	7.62664e-08	7.23013
3230	A_52_P614598	AK016285	4930572P05Rik	RIKEN cDNA 4930572P05 gene	6.03038e-05	7.20657
2375	A_51_P340170	NM_172786	Il20ra	interleukin 20 receptor, alpha	0.00044231	7.20341
1640	A_51_P366931	AK088576	Prc1	protein regulator of cytokinesis 1	2.97478e-06	7.2026
640	A_51_P437847	NM_001142731	Kctd1	potassium channel tetramerisation domain containing 1	6.91808e-08	7.18972
3339	A_51_P270949	NM_020034	Hist1h1b	histone cluster 1, H1b	8.79635e-05	7.17373
2878	A_51_P475748	NM_008412	Ivl	involucrin	0.00228071	7.17182
3123	A_52_P420466	NM_175660	Hist1h2ab	histone cluster 1, H2ab	3.33386e-05	7.15836
939	A_52_P231691	NM_009528	Wnt7b	wingless-related MMTV integration site 7B	4.13252e-07	7.15125
1280	A_51_P246119	NM_001081363	Cenpf	centromere protein F	7.19025e-07	7.13657
3290	A_51_P309307	NM_001142959	Bcl2l15	BCLl2-like 15	0.000295731	7.10178
847	A_51_P141546	NM_011016	Orm2	orosomucoid 2	1.4887e-06	7.03943
5052	A_51_P385718	NM_026862	Cd177	CD177 antigen	0.00135005	7.03543
1187	A_51_P253808	NM_001081117	Mki67	antigen identified by monoclonal antibody Ki 67	6.82756e-07	7.02545
5101	A_51_P302453	NM_172589	Lhfpl2	lipoma HMGIC fusion partner-like 2	0.00137551	7.02541
1913	A_51_P164014	NM_173762	Cenpe	centromere protein E	3.34011e-06	7.01944
5858	A_51_P308279	NM_173868	St18	suppression of tumorigenicity 18	0.0069285	7.00251
2018	A_51_P171215	NM_007950	Ereg	epiregulin	0.00397663	6.99359
3322	A_51_P104241	NM_009549	Zfp185	zinc finger protein 185	0.000504288	6.90643
2628	A_51_P463087	NM_178269	Cenpm	centromere protein M	1.48684e-05	6.89763
911	A_51_P484978	NM_023224	Cblc	Casitas B-lineage lymphoma c	8.16651e-07	6.87024
4919	A_52_P353905	NM_173862	Fam83a	family with sequence similarity 83, member A	0.00585776	6.84613
4846	A_52_P607195	NM_175650	Atp13a5	ATPase type 13A5	0.000745144	6.81879
853	A_52_P506995	NM_029639	1600029D21Rik	RIKEN cDNA 1600029D21 gene	1.88513e-07	6.81339
2160	A_52_P184544	NM_029835	5730590G19Rik	RIKEN cDNA 5730590G19 gene	6.49163e-06	6.7834
4565	A_52_P169048	NM_007872	Dnmt3a	DNA methyltransferase 3A	0.000616625	6.77007
2813	A_51_P387764	X70100	Fabp5	fatty acid binding protein 5, epidermal	8.4837e-05	6.74524
5707	A_52_P61752	NM_133681	Tspan1	tetraspanin 1	0.00428648	6.72601
5446	A_52_P430369	NM_001002897	Atg9b	ATG9 autophagy related 9 homolog B (S. cerevisiae)	0.0065804	6.70782
3223	A_51_P367720	NM_013492	Clu	clusterin	0.000445339	6.70529
4965	A_51_P147942	NM_010512	Igf1	insulin-like growth factor 1	0.000852997	6.69847
2431	A_51_P489268	NM_019438	Ncapg	non-SMC condensin I complex, subunit G	1.04555e-05	6.66507
3864	A_51_P166886	NM_011314	Saa2	serum amyloid A 2	0.000229349	6.65116
1120	A_52_P633714	NM_030159	Troap	trophinin associated protein	1.31859e-06	6.64922
4498	A_51_P521283	NM_007759	Crabp2	cellular retinoic acid binding protein II	0.00091087	6.63318
4126	A_51_P469357	NM_001045518	Fam83b	family with sequence similarity 83, member B	0.000238016	6.62828
4674	A_51_P448236	NM_007802	Ctsk	cathepsin K	0.00104813	6.62194
934	A_51_P485731	NM_031393	Sytl1	synaptotagmin-like 1	1.97722e-07	6.61378
5015	A_52_P422874	NM_001033273	5031439G07Rik	RIKEN cDNA 5031439G07 gene	0.000950551	6.60143
5492	A_52_P586004	NM_001033245	Hk3	hexokinase 3	0.00320142	6.58604
3198	A_51_P291438	NM_011607	Tnc	tenascin C	3.98547e-05	6.57953
5564	A_52_P511798	NM_177580	Baiap2l2	BAI1-associated protein 2-like 2	0.00304795	6.57859
1921	A_51_P369200	NM_028109	Tpx2	TPX2, microtubule-associated protein homolog (Xenopus laevis)	3.50916e-06	6.56902
2269	A_52_P648524	NM_172119	Dio3	deiodinase, iodothyronine type III	2.89528e-05	6.55001
4257	A_51_P390038	NM_177834	Cpa6	carboxypeptidase A6	0.000564156	6.537
3996	A_51_P514405	NM_019741	Slc2a5	solute carrier family 2 (facilitated glucose transporter), member 5	0.00523977	6.53457
4991	A_51_P463159	NM_009809	Casp14	caspase 14	0.00184365	6.52797
1505	A_51_P297671	NM_008194	Gyk	glycerol kinase	1.15777e-06	6.52152
2488	A_52_P139650	NM_025581	Ska1	spindle and kinetochore associated complex subunit 1	1.14687e-05	6.49876
4954	A_51_P185660	NM_011338	Ccl9	chemokine (C-C motif) ligand 9	0.000916849	6.49328
3821	A_51_P243963	NM_181315	Car5b	carbonic anhydrase 5b, mitochondrial	0.000242174	6.45687
2805	A_51_P278163	NM_152813	Plcd3	phospholipase C, delta 3	4.39921e-05	6.45157
2995	A_52_P497134	NR_040279	A730090H04Rik	RIKEN cDNA A730090H04 gene	0.000102895	6.38192
5132	A_52_P54812	NM_001012434	Kctd14	potassium channel tetramerisation domain containing 14	0.00713442	6.38108
2612	A_51_P155142	NM_026560	Cdca8	cell division cycle associated 8	1.49765e-05	6.37426
2265	A_51_P286748	NM_011356	Frzb	frizzled-related protein	6.11431e-05	6.35985
2953	A_52_P423222	NM_010903	Nfe2l3	nuclear factor, erythroid derived 2, like 3	0.000122016	6.35639
1939	A_52_P162099	NM_001004140	Ckap2	cytoskeleton associated protein 2	5.0307e-06	6.35017
4289	A_51_P518909	NM_027971	Serpinb12	serine (or cysteine) peptidase inhibitor, clade B (ovalbumin), member 12	0.000330193	6.34482
2804	A_51_P210395	NM_053108	Glrx	glutaredoxin	3.49941e-05	6.30999
4265	A_52_P276348	NM_026945	Adh6a	alcohol dehydrogenase 6A (class V)	0.000428005	6.27487
5428	A_51_P248595	NM_020626	Tmem27	transmembrane protein 27	0.00407197	6.27169
816	A_52_P116006	NM_010266	Gda	guanine deaminase	1.31073e-07	6.27001
114	A_52_P459505	NM_011176	St14	suppression of tumorigenicity 14 (colon carcinoma)	4.62442e-08	6.26903
4044	A_51_P309066	NM_008375	Fabp6	fatty acid binding protein 6, ileal (gastrotropin)	0.000473671	6.24986
4762	A_51_P422839	NM_133888	Smpdl3b	sphingomyelin phosphodiesterase, acid-like 3B	0.000779757	6.24931
4926	A_52_P847000	NM_001002272	Tro	trophinin	0.00725264	6.23112
1634	A_51_P506915	NM_019762	Pkp3	plakophilin 3	1.70184e-06	6.2267
2004	A_51_P246317	NM_008630	Mt2	metallothionein 2	0.000100908	6.21547
436	A_52_P675157	NM_007388	Acp5	acid phosphatase 5, tartrate resistant	1.94066e-08	6.21168
3981	A_52_P572537	NM_001005423	Mreg	melanoregulin	0.000237626	6.19898
4233	A_51_P472867	NM_145226	Oas3	2'-5' oligoadenylate synthetase 3	0.000269207	6.18483
1865	A_52_P411003	NM_144553	Dlgap5	discs, large (Drosophila) homolog-associated protein 5	2.99609e-06	6.18294
2047	A_51_P133137	NM_009004	Kif20a	kinesin family member 20A	4.45723e-06	6.17843
2099	A_51_P322814	NM_026096	1700054O13Rik	RIKEN cDNA 1700054O13 gene	2.01778e-05	6.17199
4310	A_52_P603111	NM_183391	Tnfsf18	tumor necrosis factor (ligand) superfamily, member 18	0.00231579	6.14944
4246	A_52_P520466	NM_197959	Kif18b	kinesin family member 18B	0.000278235	6.1388
2275	A_52_P148514	NM_152803	Hpse	heparanase	7.81894e-06	6.09898
4283	A_51_P436652	NM_013654	Ccl7	chemokine (C-C motif) ligand 7	0.000311903	6.09816
5770	A_51_P452203	NM_144879	Vash2	vasohibin 2	0.00554124	6.0924
1674	A_51_P513682	NM_023284	Nuf2	NUF2, NDC80 kinetochore complex component, homolog (S. cerevisiae)	2.09844e-06	6.07025
435	A_51_P354934	ENSMUST00000027997	Rgs5	regulator of G-protein signaling 5	1.01541e-06	6.0692
3679	A_52_P479435	NM_013528	Gfpt1	glutamine fructose-6-phosphate transaminase 1	0.000145555	6.06767
3880	A_52_P614259	NM_010846	Mx1	myxovirus (influenza virus) resistance 1	0.000240831	6.0633
3856	A_51_P121179	NM_173395	Fam132b	family with sequence similarity 132, member B	0.00024456	6.0511
271	A_51_P172853	NM_009841	Cd14	CD14 antigen	5.11661e-09	6.00757
1306	A_51_P481920	NM_009828	Ccna2	cyclin A2	6.66091e-07	6.00556
4441	A_52_P559066	NM_001162970	Aim1l	absent in melanoma 1-like	0.00389828	6.00295
597	A_51_P139392	AK034152	9330159N05Rik	RIKEN cDNA 9330159N05 gene	6.5486e-07	5.99025
2072	A_51_P328333	NM_007634	Ccnf	cyclin F	1.02205e-05	5.98642
5279	A_52_P94482	NM_021324	Ttyh1	tweety homolog 1 (Drosophila)	0.00346306	5.98472
4282	A_52_P654161	NM_009546	Trim25	tripartite motif-containing 25	0.000675106	5.98278
2944	A_52_P452667	NM_178047	Prom2	prominin 2	0.000818692	5.97663
5577	A_51_P500906	NM_134249	Timd2	T-cell immunoglobulin and mucin domain containing 2	0.00491921	5.96797
793	A_51_P387681	BC116864	Ifnab	interferon alpha B	1.24492e-07	5.96377
3245	A_52_P255034	NM_029249	4930547N16Rik	RIKEN cDNA 4930547N16 gene	6.72269e-05	5.94901
4096	A_51_P394764	NM_027828	Fam110c	family with sequence similarity 110, member C	0.00022214	5.91239
1340	A_51_P125135	NM_026410	Cdca5	cell division cycle associated 5	9.24605e-07	5.9114
5025	A_51_P380078	NM_001122603	Fcgbp	Fc fragment of IgG binding protein	0.00331177	5.88569
5646	A_51_P219266	NM_027902	Tmprss6	transmembrane serine protease 6	0.00372932	5.88488
3545	A_51_P228768	NM_011409	Slfn3	schlafen 3	0.000339232	5.87979
2642	A_52_P236448	NM_033217	Ngfr	nerve growth factor receptor (TNFR superfamily, member 16)	0.000296258	5.87861
537	A_52_P360515	NM_017392	Celsr2	cadherin, EGF LAG seven-pass G-type receptor 2 (flamingo homolog, Drosophila)	5.19178e-08	5.86695
5042	A_51_P498442	NM_011392	Slc34a1	solute carrier family 34 (sodium phosphate), member 1	0.00147367	5.8532
1545	A_51_P455897	NM_144526	Fam64a	family with sequence similarity 64, member A	1.46072e-06	5.84712
1855	A_51_P150912	NM_011497	Aurka	aurora kinase A	3.08846e-06	5.84274
1649	A_52_P646684	NM_178381	Ano9	anoctamin 9	4.88148e-06	5.82368
5737	A_52_P523044	AK082677	Casc1	cancer susceptibility candidate 1	0.00603564	5.80525
3975	A_51_P481958	NM_016674	Cldn1	claudin 1	0.0014861	5.78961
811	A_51_P163038	NM_148933	Slco4a1	solute carrier organic anion transporter family, member 4a1	1.56154e-06	5.78361
275	A_51_P325904	NM_008381	Inhbb	inhibin beta-B	3.65531e-07	5.7818
4530	A_51_P206225	NM_144940	Uroc1	urocanase domain containing 1	0.000564809	5.76648
3623	A_52_P669155	NM_001082960	Itgam	integrin alpha M	0.00136535	5.75713
5388	A_51_P521084	NM_025626	Fam107b	family with sequence similarity 107, member B	0.00213932	5.75074
3086	A_52_P170882	NM_009928	Col15a1	collagen, type XV, alpha 1	0.00256197	5.74772
4828	A_52_P528576	NM_025979	Mastl	microtubule associated serine/threonine kinase-like	0.000672825	5.73248
3491	A_51_P282557	NM_009779	C3ar1	complement component 3a receptor 1	6.83982e-05	5.7223
4627	A_51_P424550	NM_194333	Slc23a3	solute carrier family 23 (nucleobase transporters), member 3	0.00140691	5.67801
3802	A_51_P269549	NM_031254	Trem2	triggering receptor expressed on myeloid cells 2	0.000255616	5.65673
3279	A_52_P27020	NM_199007	Sgol2	shugoshin-like 2 (S. pombe)	6.25966e-05	5.64724
3686	A_51_P271160	NM_147068	Olfr166	olfactory receptor 166	0.000102621	5.6425
4725	A_52_P326664	NM_199252	Unc93a	unc-93 homolog A (C. elegans)	0.000552221	5.63113
3423	A_51_P358765	NM_009263	Spp1	secreted phosphoprotein 1	0.000105301	5.62379
4162	A_51_P387072	NM_177571	Gm13103	predicted gene 13103	0.000255069	5.62078
2413	A_52_P595663	NM_026412	D2Ertd750e	DNA segment, Chr 2, ERATO Doi 750, expressed	1.99749e-05	5.60282
967	A_52_P588881	NM_001033484	Iqgap3	IQ motif containing GTPase activating protein 3	6.4435e-07	5.59197
2353	A_51_P120830	NM_019471	Mmp10	matrix metallopeptidase 10	0.000436224	5.56948
3014	A_51_P406807	ENSMUST00000111016	Muc15	mucin 15	0.00130861	5.56909
4871	A_52_P323852	NM_023680	Tnfrsf22	tumor necrosis factor receptor superfamily, member 22	0.00138891	5.56182
458	A_52_P304128	NM_008608	Mmp14	matrix metallopeptidase 14 (membrane-inserted)	5.63437e-08	5.55928
3823	A_51_P488739	NM_030701	Niacr1	niacin receptor 1	0.000190055	5.55222
1636	A_51_P513530	NM_017407	Spag5	sperm associated antigen 5	1.93717e-06	5.54887
2496	A_52_P231453	NM_139140	Spats2	spermatogenesis associated, serine-rich 2	6.92115e-05	5.54871
2456	A_51_P472217	NM_001081085	2010317E24Rik	RIKEN cDNA 2010317E24 gene	1.05724e-05	5.5482
614	A_51_P442746	NM_172671	Lgr4	leucine-rich repeat-containing G protein-coupled receptor 4	1.71678e-07	5.54698
1452	A_51_P211765	NM_145495	Rin1	Ras and Rab interactor 1	7.40715e-06	5.54242
2228	A_52_P498210	NM_175661	Hist1h2af	histone cluster 1, H2af	9.06849e-06	5.53749
2355	A_51_P438821	NM_023258	Pycard	PYD and CARD domain containing	1.97255e-05	5.52887
698	A_51_P186601	M29546	Me1	malic enzyme 1, NADP(+)-dependent, cytosolic	5.69726e-07	5.52511
1421	A_51_P451632	NM_207657	5031410I06Rik	RIKEN cDNA 5031410I06 gene	4.08291e-06	5.52501
3246	A_52_P65237	NM_145356	Zbtb7c	zinc finger and BTB domain containing 7C	4.31326e-05	5.52351
2552	A_52_P47829	NM_053081	Fancg	Fanconi anemia, complementation group G	3.42412e-05	5.51674
4584	A_51_P276993	NM_030720	Gpr84	G protein-coupled receptor 84	0.000573022	5.49735
5835	A_51_P145785	NM_007443	Ambp	alpha 1 microglobulin/bikunin	0.00817399	5.49729
1198	A_51_P234407	NM_013769	Tjp3	tight junction protein 3	8.13636e-07	5.49189
676	A_52_P315155	NM_010142	Ephb2	Eph receptor B2	2.61925e-05	5.49091
2372	A_52_P10793	NM_008973	Ptn	pleiotrophin	2.0485e-05	5.48299
5565	A_51_P244633	NM_172802	Fscn2	fascin homolog 2, actin-bundling protein, retinal (Strongylocentrotus purpuratus)	0.00635115	5.47892
3294	A_52_P169082	NM_021294	Dbil5	diazepam binding inhibitor-like 5	4.90466e-05	5.46788
784	A_52_P591017	NM_011627	Tpbg	trophoblast glycoprotein	1.10205e-07	5.46733
4992	A_51_P467808	NM_133193	Il1rl2	interleukin 1 receptor-like 2	0.000929286	5.46338
3341	A_52_P62489	ENSMUST00000123254	D630042P16Rik	RIKEN cDNA D630042P16 gene	0.000134542	5.4557
5474	A_51_P367880	NM_008474	Krt84	keratin 84	0.00400103	5.4536
2462	A_51_P415059	NM_011496	Aurkb	aurora kinase B	1.01646e-05	5.45067
2085	A_51_P272323	NM_053015	Mlph	melanophilin	1.36714e-05	5.4297
4210	A_52_P240036	NM_183191	Plch1	phospholipase C, eta 1	0.000413728	5.42444
2717	A_51_P110689	AK088907	Rrm2	ribonucleotide reductase M2	1.52765e-05	5.42414
2566	A_52_P545613	NM_010187	Fcgr2b	Fc receptor, IgG, low affinity IIb	1.34119e-05	5.41891
3969	A_51_P436736	NM_028799	Tgm5	transglutaminase 5	0.00216781	5.41538
5898	A_52_P134341	XR_105941	2010110K18Rik	RIKEN cDNA 2010110K18 gene	0.00776407	5.40846
3034	A_52_P314705	NM_010931	Uhrf1	ubiquitin-like, containing PHD and RING finger domains, 1	2.97634e-05	5.40789
1516	A_51_P519791	NM_198605	F630043A04Rik	RIKEN cDNA F630043A04 gene	1.39504e-06	5.40666
3656	A_52_P258537	NM_144883	5430407P10Rik	RIKEN cDNA 5430407P10 gene	0.000344007	5.40073
992	A_52_P421234	NM_133832	Rdh10	retinol dehydrogenase 10 (all-trans)	6.3758e-07	5.398
2978	A_52_P411376	NM_175467	Sptlc3	serine palmitoyltransferase, long chain base subunit 3	0.00150272	5.39768
5841	A_51_P308290	AK013390	2810468N07Rik	RIKEN cDNA 2810468N07 gene	0.00873188	5.39405
2732	A_51_P380005	NM_015736	Galnt3	UDP-N-acetyl-alpha-D-galactosamine:polypeptide N-acetylgalactosaminyltransferase 3	2.30757e-05	5.38896
1805	A_51_P492807	NR_045438	Mospd4	motile sperm domain containing 4	2.99917e-06	5.37934
1099	A_51_P492830	NM_021886	Cenph	centromere protein H	4.5827e-07	5.3733
1666	A_52_P355709	ENSMUST00000074148	Gm7361	predicted gene 7361	6.99821e-06	5.3651
1986	A_51_P239984	NM_012012	Exo1	exonuclease 1	4.47317e-06	5.3567
2283	A_51_P249286	NM_011267	Rgs16	regulator of G-protein signaling 16	1.40534e-05	5.34443
3236	A_51_P136188	NM_020049	Slc6a14	solute carrier family 6 (neurotransmitter transporter), member 14	0.00294798	5.33246
2648	A_52_P19532	NM_015759	Fgd3	FYVE, RhoGEF and PH domain containing 3	0.000180987	5.31503
3558	A_52_P1140260	AK041653	Stil	Scl/Tal1 interrupting locus	8.55347e-05	5.31466
1690	A_51_P204913	NM_145392	Bag2	BCL2-associated athanogene 2	4.35715e-06	5.30631
4629	A_51_P114037	AK041084	Trmu	tRNA 5-methylaminomethyl-2-thiouridylate methyltransferase	0.00128503	5.29376
1282	A_51_P257938	NM_020047	Tacstd2	tumor-associated calcium signal transducer 2	7.39499e-07	5.27224
1608	A_52_P210893	NM_019980	Litaf	LPS-induced TN factor	1.83646e-06	5.26741
5800	A_51_P181354	AK019920	5330430B06Rik	RIKEN cDNA 5330430B06 gene	0.00589277	5.26403
1498	A_51_P493467	NM_145588	Kif22	kinesin family member 22	1.5835e-06	5.25408
2165	A_51_P240453	NM_133851	Nusap1	nucleolar and spindle associated protein 1	5.61e-06	5.24738
1846	A_52_P512955	NM_028390	Anln	anillin, actin binding protein	2.79533e-06	5.24289
2026	A_51_P185584	NM_001042714	Ankdd1b	ankyrin repeat and death domain containing 1B	3.57536e-05	5.22937
771	A_52_P149577	NM_016899	Rab25	RAB25, member RAS oncogene family	2.02732e-07	5.21741
2210	A_52_P220370	NM_172756	Ankle1	ankyrin repeat and LEM domain containing 1	3.35712e-05	5.20888
4669	A_51_P385849	NM_177307	Cyp4f39	cytochrome P450, family 4, subfamily f, polypeptide 39	0.00405841	5.20683
2305	A_51_P444696	NM_175384	Cdca2	cell division cycle associated 2	8.84356e-06	5.19547
1683	A_51_P127195	NM_013538	Cdca3	cell division cycle associated 3	2.85895e-06	5.19382
1422	A_51_P507290	NM_009769	Klf5	Kruppel-like factor 5	2.58296e-06	5.19157
4078	A_51_P135137	NM_009178	St3gal4	ST3 beta-galactoside alpha-2,3-sialyltransferase 4	0.000224369	5.18537
2134	A_52_P578956	NM_080457	Muc4	mucin 4, ASGP	1.87363e-05	5.1588
2313	A_51_P212682	NM_027290	Mcm10	minichromosome maintenance deficient 10 (S. cerevisiae)	7.46957e-06	5.14667
1643	A_51_P457528	NM_007630	Ccnb2	cyclin B2	1.99825e-06	5.1444
1956	A_52_P28651	NM_021424	Pvrl1	poliovirus receptor-related 1	3.83559e-06	5.14193
4839	A_52_P193657	NM_175026	Pyhin1	pyrin and HIN domain family, member 1	0.00925633	5.14092
2892	A_51_P260504	NM_183019	Arhgef4	Rho guanine nucleotide exchange factor (GEF) 4	2.87986e-05	5.13703
1127	A_51_P234440	NM_177866	Catsper4	cation channel, sperm associated 4	4.47441e-06	5.13699
4898	A_51_P285736	NM_008798	Pdcd1	programmed cell death 1	0.000885863	5.10742
4196	A_51_P103706	NM_007815	Cyp2c29	cytochrome P450, family 2, subfamily c, polypeptide 29	0.00287767	5.10586
5606	A_52_P564983	NM_001085513	Fam131c	family with sequence similarity 131, member C	0.00333091	5.1047
2830	A_51_P370717	NM_010351	Gsc	goosecoid homeobox	2.32644e-05	5.10301
4819	A_52_P468343	NM_001122683	Bdh1	3-hydroxybutyrate dehydrogenase, type 1	0.000727217	5.09691
4255	A_52_P211889	NM_183389	Duxbl	double homeobox B-like	0.000654441	5.0969
4697	A_51_P464738	NM_011400	Slc2a1	solute carrier family 2 (facilitated glucose transporter), member 1	0.000553777	5.07703
4842	A_52_P10063	NM_198193	Raet1e	retinoic acid early transcript 1E	0.000689511	5.07106
2284	A_52_P461842	NM_146235	Ercc6l	excision repair cross-complementing rodent repair deficiency complementation group 6 - like	1.48549e-05	5.07011
4886	A_51_P383032	NM_010819	Clec4d	C-type lectin domain family 4, member d	0.00305341	5.06396
5302	A_51_P305311	NM_008873	Plau	plasminogen activator, urokinase	0.00182077	5.059
2917	A_51_P464290	NM_023463	Ly6g6c	lymphocyte antigen 6 complex, locus G6C	2.94905e-05	5.05715
5907	A_52_P601177	XR_106292	1700031L13Rik	RIKEN cDNA 1700031L13 gene	0.00813512	5.04187
1719	A_51_P292550	NM_001136240	Chdh	choline dehydrogenase	0.000124935	5.03879
2877	A_52_P662911	NR_027968	1700020N01Rik	RIKEN cDNA 1700020N01 gene	6.81924e-05	5.03766
5270	A_52_P576720	NM_020036	Calm4	calmodulin 4	0.00262507	5.03731
5668	A_51_P102607	AK081116	2310007H11Rik	RIKEN cDNA 2310007H11 gene	0.0039376	5.03445
4739	A_51_P217039	NM_008108	Gdf3	growth differentiation factor 3	0.000796509	5.03308
4408	A_51_P173162	NM_133643	Edaradd	EDAR (ectodysplasin-A receptor)-associated death domain	0.000756991	5.03161
5351	A_51_P215275	NM_145998	Hmx2	H6 homeobox 2	0.00212906	5.02013
4059	A_51_P290399	NM_145489	AI661453	expressed sequence AI661453	0.00021718	5.01484
3952	A_52_P125954	NM_181073	Plekhh1	pleckstrin homology domain containing, family H (with MyTH4 domain) member 1	0.000663145	5.01237
3180	A_52_P584374	NM_172616	C330027C09Rik	RIKEN cDNA C330027C09 gene	3.86653e-05	5.00714
2343	A_52_P746506	AK015661	4930500G05Rik	RIKEN cDNA 4930500G05 gene	2.2973e-05	4.99195
5541	A_52_P504254	NM_175417	9530008L14Rik	RIKEN cDNA 9530008L14 gene	0.00284518	4.98546
3805	A_51_P147987	NM_010584	Itln1	intelectin 1 (galactofuranose binding)	0.000150761	4.98494
339	A_52_P99341	NR_003633	Meg3	maternally expressed 3	0.00205877	4.98066
3199	A_51_P122321	NM_133775	Il33	interleukin 33	0.000114353	4.96971
3010	A_51_P361022	NM_023223	Cdc20	cell division cycle 20 homolog (S. cerevisiae)	3.27719e-05	4.96336
1144	A_52_P12623	NM_134253	Bnipl	BCL2/adenovirus E1B 19kD interacting protein like	5.83889e-07	4.93043
2653	A_51_P471362	NM_153784	Ccdc64b	coiled-coil domain containing 64B	1.42607e-05	4.92977
2992	A_51_P254805	NM_008446	Kif4	kinesin family member 4	3.21036e-05	4.92931
5643	A_51_P406204	NM_146671	Olfr822	olfactory receptor 822	0.00947518	4.92764
5305	A_51_P314547	AK019935	Serpina3i	serine (or cysteine) peptidase inhibitor, clade A, member 3I	0.00175262	4.91808
5937	A_51_P443062	NM_011547	Tfap2a	transcription factor AP-2, alpha	0.00926343	4.91438
1393	A_52_P21	NM_001033149	Ttc9	tetratricopeptide repeat domain 9	8.37177e-06	4.87986
5276	A_52_P385546	NM_153155	C1ql3	C1q-like 3	0.00339091	4.87261
5	A_52_P285024	NM_198247	Sertad4	SERTA domain containing 4	4.93519e-10	4.86906
3121	A_52_P423810	ENSMUST00000062980	Mt1	metallothionein 1	0.00217413	4.86815
3784	A_51_P111293	ENSMUST00000028363	Il1f8	interleukin 1 family, member 8	0.000328475	4.86674
5046	A_52_P481957	NM_011824	Grem1	gremlin 1	0.00877083	4.85806
4814	A_51_P330388	NM_172271	Slc6a17	solute carrier family 6 (neurotransmitter transporter), member 17	0.000937541	4.85654
2495	A_51_P344566	NM_011121	Plk1	polo-like kinase 1 (Drosophila)	1.27562e-05	4.84904
2094	A_51_P317427	NM_177420	Psat1	phosphoserine aminotransferase 1	7.42953e-06	4.84665
1637	A_52_P66505	AK045242	Gm4827	predicted gene 4827	2.16875e-06	4.837
2634	A_52_P35960	NM_009983	Ctsd	cathepsin D	1.70489e-05	4.83594
2203	A_52_P97889	NM_177897	B4galnt4	beta-1,4-N-acetyl-galactosaminyl transferase 4	0.000103244	4.82711
962	A_52_P176026	NM_021365	Xlr4b	X-linked lymphocyte-regulated 4B	9.26112e-06	4.82493
3637	A_52_P216672	NM_008940	Klk8	kallikrein related-peptidase 8	0.00409189	4.82334
5889	A_52_P285448	NM_001164485	Fam170b	family with sequence similarity 170, member B	0.00738344	4.82
1202	A_51_P308898	NM_144817	Camk1g	calcium/calmodulin-dependent protein kinase I gamma	6.04395e-07	4.81167
4492	A_51_P368012	NM_010783	Mdfi	MyoD family inhibitor	0.000725521	4.80622
3645	A_52_P498193	NM_153543	Aldh1l2	aldehyde dehydrogenase 1 family, member L2	0.000327997	4.77925
2034	A_51_P275808	NM_025863	Trim59	tripartite motif-containing 59	4.16138e-06	4.77082
5582	A_52_P25026	NM_133203	Klra17	killer cell lectin-like receptor, subfamily A, member 17	0.00356746	4.76997
1069	A_51_P233797	NM_009626	Adh7	alcohol dehydrogenase 7 (class IV), mu or sigma polypeptide	0.000236318	4.76098
3541	A_51_P429252	NM_015768	Prok2	prokineticin 2	0.00178335	4.74119
3255	A_52_P658437	NM_001014976	Espl1	extra spindle poles-like 1 (S. cerevisiae)	0.000155913	4.73343
2350	A_51_P481398	NM_010615	Kif11	kinesin family member 11	1.07376e-05	4.72081
3857	A_51_P287635	NM_008773	P2ry2	purinergic receptor P2Y, G-protein coupled 2	0.000157268	4.71972
3966	A_52_P730460	AK015342	4930439G18Rik	RIKEN cDNA 4930439G18 gene	0.00115321	4.71345
909	A_52_P578732	NM_009917	Ccr5	chemokine (C-C motif) receptor 5	1.83397e-07	4.71202
2360	A_52_P234073	NM_013463	Gla	galactosidase, alpha	8.74418e-06	4.7097
5537	A_51_P117952	NM_010479	Hspa1a	heat shock protein 1A	0.00303136	4.70168
3523	A_52_P340669	NM_010800	Bhlha15	basic helix-loop-helix family, member a15	0.000274846	4.6955
370	A_52_P357469	NM_010237	Frk	fyn-related kinase	3.20366e-08	4.69147
2207	A_52_P267651	NM_007489	Arntl	aryl hydrocarbon receptor nuclear translocator-like	1.9574e-05	4.68492
3840	A_52_P110070	NR_033596	5730416F02Rik	capping protein (actin filament), gelsolin-like pseudogene	0.000217219	4.67137
5558	A_52_P452689	NM_007498	Atf3	activating transcription factor 3	0.00309669	4.66883
1355	A_52_P868419	NM_026346	Fbxo32	F-box protein 32	1.31382e-06	4.6663
4841	A_51_P179461	NM_025499	Eid3	EP300 interacting inhibitor of differentiation 3	0.000692441	4.66274
2518	A_52_P399584	NM_181589	Ckap2l	cytoskeleton associated protein 2-like	1.06149e-05	4.65086
918	A_51_P239203	NM_011950	Mapk13	mitogen-activated protein kinase 13	1.1465e-06	4.64637
3298	A_52_P210246	NM_144855	Cbs	cystathionine beta-synthase	0.000145836	4.64312
1703	A_51_P355957	NM_023608	Gdpd2	glycerophosphodiester phosphodiesterase domain containing 2	0.000116313	4.63851
3247	A_51_P137121	NM_016749	Mybph	myosin binding protein H	0.000958459	4.63838
3476	A_51_P241457	NM_013532	Lilrb4	leukocyte immunoglobulin-like receptor, subfamily B, member 4	0.000239887	4.63572
2705	A_51_P408946	NM_007633	Ccne1	cyclin E1	1.543e-05	4.62909
1734	A_51_P137611	NM_130886	Card14	caspase recruitment domain family, member 14	2.48398e-06	4.62206
3300	A_52_P495869	NM_010658	Mafb	v-maf musculoaponeurotic fibrosarcoma oncogene family, protein B (avian)	5.32352e-05	4.61408
1240	A_51_P456499	NM_029422	Tm7sf4	transmembrane 7 superfamily member 4	1.50036e-05	4.61226
2638	A_52_P674338	NM_207655	Egfr	epidermal growth factor receptor	0.000480554	4.60571
2369	A_52_P130490	NM_001177544	Hist1h2ao	histone cluster 1, H2ao	8.26024e-06	4.58637
4754	A_51_P396003	NM_026384	Dgat2	diacylglycerol O-acyltransferase 2	0.00291037	4.56873
5323	A_51_P239177	NM_175391	Apol7c	apolipoprotein L 7c	0.00748113	4.55025
5363	A_51_P112966	NM_009890	Ch25h	cholesterol 25-hydroxylase	0.00207903	4.5502
56	A_52_P322301	NM_176838	Esrp2	epithelial splicing regulatory protein 2	3.99074e-09	4.54448
2521	A_51_P165475	NM_052993	C1galt1	core 1 synthase, glycoprotein-N-acetylgalactosamine 3-beta-galactosyltransferase, 1	1.16985e-05	4.52929
2680	A_51_P362857	NM_134041	4930427A07Rik	RIKEN cDNA 4930427A07 gene	0.000117392	4.52164
677	A_51_P166873	NM_024246	Tmem79	transmembrane protein 79	1.62537e-07	4.52159
4672	A_51_P191649	NM_023294	Ndc80	NDC80 homolog, kinetochore complex component (S. cerevisiae)	0.000608067	4.51835
3426	A_52_P321725	ENSMUST00000081349	Fmn1	formin 1	7.03254e-05	4.51413
4797	A_52_P278354	NM_007557	Bmp7	bone morphogenetic protein 7	0.000747961	4.50866
3003	A_52_P349939	NM_023119	Eno1	enolase 1, alpha non-neuron	0.000263329	4.5012
2282	A_51_P431531	NM_001013368	E2f8	E2F transcription factor 8	6.87286e-06	4.49537
2910	A_51_P180891	NM_028341	Ttc39c	tetratricopeptide repeat domain 39C	0.000542705	4.49324
5085	A_51_P294346	ENSMUST00000166089	Mis18bp1	MIS18 binding protein 1	0.00114111	4.49161
1606	A_51_P520745	NM_153544	BC030867	cDNA sequence BC030867	0.0015683	4.48926
5586	A_51_P317176	NM_009971	Csf3	colony stimulating factor 3 (granulocyte)	0.0040393	4.48826
5555	A_51_P473277	NM_019656	Tspan6	tetraspanin 6	0.005271	4.47917
2208	A_52_P27602	NM_024245	Kif23	kinesin family member 23	5.59644e-05	4.47728
3543	A_51_P435704	NM_021467	Tnni1	troponin I, skeletal, slow 1	0.00019902	4.47431
3818	A_52_P463936	NM_015783	Isg15	ISG15 ubiquitin-like modifier	0.00152464	4.47377
5655	A_51_P200544	NM_001001495	Tnip3	TNFAIP3 interacting protein 3	0.00372358	4.47347
1875	A_51_P217778	NM_009791	Aspm	asp (abnormal spindle)-like, microcephaly associated (Drosophila)	3.02412e-06	4.47315
2043	A_51_P148105	NM_011234	Rad51	RAD51 homolog (S. cerevisiae)	5.03253e-06	4.46826
3834	A_52_P683441	NM_007602	Capn5	calpain 5	0.000141589	4.46386
2020	A_52_P492081	NM_130447	Dusp16	dual specificity phosphatase 16	9.66047e-06	4.46312
121	A_51_P293489	NM_139065	Rbm47	RNA binding motif protein 47	2.41237e-09	4.46055
3262	A_51_P414813	NM_010153	Erbb3	v-erb-b2 erythroblastic leukemia viral oncogene homolog 3 (avian)	0.000224252	4.45774
2695	A_51_P255395	NM_007738	Col7a1	collagen, type VII, alpha 1	1.76617e-05	4.44778
4467	A_51_P297579	NM_008102	Gch1	GTP cyclohydrolase 1	0.000380572	4.43492
2291	A_51_P178692	NM_007930	Enc1	ectodermal-neural cortex 1	2.39944e-05	4.43189
4169	A_52_P110052	NM_010045	Darc	Duffy blood group, chemokine receptor	0.000268448	4.42017
5142	A_51_P462657	NM_008900	Pou3f3	POU domain, class 3, transcription factor 3	0.00325374	4.41425
1658	A_51_P130015	NM_007900	Ect2	ect2 oncogene	1.79455e-06	4.40973
3926	A_51_P418295	ENSMUST00000104896	Cd80	CD80 antigen	0.00127668	4.40766
662	A_51_P407053	NM_009851	Cd44	CD44 antigen	7.32109e-06	4.40415
3951	A_52_P408757	NM_010188	Fcgr3	Fc receptor, IgG, low affinity III	0.000157763	4.40258
3149	A_52_P374997	NM_178609	E2f7	E2F transcription factor 7	4.57838e-05	4.39846
2349	A_51_P188108	NM_008480	Lama1	laminin, alpha 1	0.00148233	4.39784
4003	A_52_P343293	NR_033563	Gpx2-ps1	glutathione peroxidase 2, pseudogene 1	0.000188663	4.39648
2463	A_52_P28806	NM_008021	Foxm1	forkhead box M1	1.26978e-05	4.39074
1857	A_51_P312327	NM_022415	Ptges	prostaglandin E synthase	0.000132842	4.38195
5946	A_51_P294235	NM_153576	Cxcl17	chemokine (C-X-C motif) ligand 17	0.00962524	4.38174
1183	A_51_P254299	NM_207666	Dlk2	delta-like 2 homolog (Drosophila)	4.58928e-07	4.37494
5024	A_51_P172155	NM_010401	Hal	histidine ammonia lyase	0.00251203	4.37002
5715	A_51_P144090	NM_030696	Slc16a3	solute carrier family 16 (monocarboxylic acid transporters), member 3	0.00494255	4.36666
2420	A_51_P387591	NM_030612	Nfkbiz	nuclear factor of kappa light polypeptide gene enhancer in B-cells inhibitor, zeta	1.35837e-05	4.36559
420	A_51_P134475	NM_022995	Pmepa1	prostate transmembrane protein, androgen induced 1	3.66377e-07	4.35944
5254	A_51_P106979	NM_028060	Slc35f2	solute carrier family 35, member F2	0.00278603	4.35548
2617	A_51_P220222	NM_001040435	Tacc3	transforming, acidic coiled-coil containing protein 3	1.25786e-05	4.35222
2133	A_52_P124665	AK161134	Nf2	neurofibromatosis 2	2.11398e-05	4.33527
5393	A_52_P276537	NM_023884	Ralgps2	Ral GEF with PH domain and SH3 binding motif 2	0.00252224	4.3284
5875	A_51_P382310	NM_013661	Sema5b	sema domain, seven thrombospondin repeats (type 1 and type 1-like), transmembrane domain (TM) and short cytoplasmic domain, (semaphorin) 5B	0.00754678	4.32031
2048	A_51_P177371	NM_023043	Prnd	prion protein dublet	1.4838e-05	4.31482
2111	A_51_P351144	NM_008652	Mybl2	myeloblastosis oncogene-like 2	9.47486e-06	4.31311
5853	A_52_P594756	NM_023048	Asb4	ankyrin repeat and SOCS box-containing 4	0.0067281	4.3083
3811	A_51_P179578	NM_010262	Gbx2	gastrulation brain homeobox 2	0.000889853	4.30048
5675	A_51_P170725	NM_028788	1300002K09Rik	RIKEN cDNA 1300002K09 gene	0.0065175	4.2986
387	A_51_P136542	NM_033601	Bcl3	B-cell leukemia/lymphoma 3	5.40941e-08	4.29693
338	A_52_P518902	ENSMUST00000067600	Ms4a14	membrane-spanning 4-domains, subfamily A, member 14	3.09954e-08	4.29203
5162	A_51_P520191	NM_022320	Gpr35	G protein-coupled receptor 35	0.00158091	4.2905
1709	A_51_P369252	NM_001080995	4632434I11Rik	RIKEN cDNA 4632434I11 gene	7.03766e-06	4.2904
4490	A_51_P372099	NM_177363	Tarm1	T cell-interacting, activating receptor on myeloid cells 1	0.000993344	4.29031
4476	A_51_P201035	NM_145924	Cenpi	centromere protein I	0.000385389	4.27852
1044	A_51_P475523	NM_009764	Brca1	breast cancer 1	4.3314e-07	4.27702
3056	A_51_P296198	ENSMUST00000150295	D8Ertd82e	DNA segment, Chr 8, ERATO Doi 82, expressed	5.63367e-05	4.27542
3367	A_52_P370268	NM_009638	Crisp1	cysteine-rich secretory protein 1	0.000216911	4.25695
3720	A_52_P476075	NM_175554	Clspn	claspin homolog (Xenopus laevis)	0.000318592	4.247
2618	A_51_P296866	NM_008629	Msi1	Musashi homolog 1(Drosophila)	5.26857e-05	4.24556
1248	A_51_P224013	NM_009387	Tk1	thymidine kinase 1	8.52567e-07	4.24509
2523	A_51_P192501	NM_026240	Gramd3	GRAM domain containing 3	5.64031e-05	4.24276
5331	A_52_P590625	NM_175532	Nlrp10	NLR family, pyrin domain containing 10	0.00359703	4.23715
4346	A_51_P354018	AF110521	Kcnk7	potassium channel, subfamily K, member 7	0.000626949	4.23102
3427	A_51_P273921	NM_007599	Capg	capping protein (actin filament), gelsolin-like	9.44161e-05	4.22929
5635	A_52_P55029	NM_031159	Apobec1	apolipoprotein B mRNA editing enzyme, catalytic polypeptide 1	0.00353512	4.2182
2838	A_51_P330213	NM_024184	Asf1b	ASF1 anti-silencing function 1 homolog B (S. cerevisiae)	2.09545e-05	4.2144
5129	A_51_P259774	NM_020258	Slc37a2	solute carrier family 37 (glycerol-3-phosphate transporter), member 2	0.0027668	4.21143
2446	A_51_P491329	NM_026018	Pdzk1ip1	PDZK1 interacting protein 1	3.61314e-05	4.20519
194	A_51_P213266	NM_007558	Bmp8a	bone morphogenetic protein 8a	5.17591e-07	4.20109
5662	A_51_P289392	NM_008670	Naip1	NLR family, apoptosis inhibitory protein 1	0.00487137	4.19494
2033	A_52_P673421	NM_178606	Reep3	receptor accessory protein 3	6.97593e-06	4.18929
5120	A_51_P244303	NM_080470	Smc1b	structural maintenance of chromosomes 1B	0.00674153	4.18512
4868	A_51_P512960	ENSMUST00000064445	Spsb4	splA/ryanodine receptor domain and SOCS box containing 4	0.00102136	4.18178
1568	A_51_P116289	NM_027930	Fam54a	family with sequence similarity 54, member A	2.22443e-06	4.17278
5386	A_51_P268863	ENSMUST00000107861	Car10	carbonic anhydrase 10	0.00271623	4.17075
5641	A_51_P269053	NR_027899	1700109F18Rik	RIKEN cDNA 1700109F18 gene	0.00587035	4.17033
2727	A_51_P246076	NM_026283	Samd8	sterile alpha motif domain containing 8	1.9177e-05	4.15396
215	A_51_P355702	ENSMUST00000049676	Trpv3	transient receptor potential cation channel, subfamily V, member 3	1.13489e-05	4.14982
5059	A_52_P555423	NM_031199	Tgfa	transforming growth factor alpha	0.00142076	4.14055
4482	A_51_P131888	NM_027112	Capns2	calpain, small subunit 2	0.00189575	4.13874
4051	A_51_P479808	NM_027418	Mapk6	mitogen-activated protein kinase 6	0.000192219	4.13487
5086	A_51_P148221	NM_020025	B3galt2	UDP-Gal:betaGlcNAc beta 1,3-galactosyltransferase, polypeptide 2	0.0017288	4.13371
3949	A_51_P150120	NM_174995	Mgst2	microsomal glutathione S-transferase 2	0.000504446	4.13347
741	A_52_P607674	NM_015817	Ppap2c	phosphatidic acid phosphatase type 2C	1.03296e-05	4.1329
3475	A_51_P510156	NM_008491	Lcn2	lipocalin 2	0.000401218	4.13094
2223	A_52_P35801	NM_010807	Marcksl1	MARCKS-like 1	8.99968e-06	4.12953
1725	A_52_P138046	NM_001010836	Ppp1r13l	protein phosphatase 1, regulatory (inhibitor) subunit 13 like	8.69351e-06	4.11682
5416	A_52_P64763	NM_177331	Gen1	Gen homolog 1, endonuclease (Drosophila)	0.00398733	4.1166
1220	A_52_P326657	NM_182783	Fam167b	family with sequence similarity 167, member B	5.00897e-06	4.1143
479	A_51_P169281	NM_133804	Tmem132a	transmembrane protein 132A	7.6028e-08	4.11038
3518	A_52_P343627	NM_022020	Rbp7	retinol binding protein 7, cellular	0.00103147	4.10358
2245	A_51_P421559	NM_138653	Bspry	B-box and SPRY domain containing	0.00023455	4.09766
710	A_52_P267824	NM_197999	Ces2g	carboxylesterase 2G	0.00037564	4.09599
968	A_52_P586851	NM_010112	Efs	embryonal Fyn-associated substrate	0.000152984	4.0942
3404	A_51_P243750	NM_012025	Racgap1	Rac GTPase-activating protein 1	5.8234e-05	4.08718
5081	A_52_P448060	NM_023333	2210010C04Rik	RIKEN cDNA 2210010C04 gene	0.00729054	4.0843
5878	A_52_P138926	NM_009508	Slc32a1	solute carrier family 32 (GABA vesicular transporter), member 1	0.00895509	4.07958
3940	A_51_P137433	NM_001195298	Kifc1	kinesin family member C1	0.000155665	4.07936
542	A_51_P507669	NR_003278	Rn18s	18S ribosomal RNA	4.76968e-06	4.06323
2807	A_51_P366061	NM_007984	Fscn1	fascin homolog 1, actin bundling protein (Strongylocentrotus purpuratus)	1.86507e-05	4.06157
5426	A_52_P564544	NM_024406	Fabp4	fatty acid binding protein 4, adipocyte	0.00221342	4.05968
3769	A_51_P288876	NM_019631	Tmem45a	transmembrane protein 45a	0.00432858	4.05727
4012	A_51_P279841	NM_008528	Blnk	B-cell linker	0.00420607	4.05649
4695	A_52_P577150	NM_001037737	Arnt	aryl hydrocarbon receptor nuclear translocator	0.000705185	4.04553
3462	A_52_P251366	NM_146208	Neil3	nei like 3 (E. coli)	6.51775e-05	4.0356
5723	A_52_P344601	NM_027220	Prss32	protease, serine, 32	0.00455675	4.03534
4670	A_52_P351378	NM_001033280	Gm94	predicted gene 94	0.00110988	4.03327
4049	A_51_P519301	NM_145856	Il17f	interleukin 17F	0.000332373	4.03181
5787	A_51_P485405	NM_028797	Gtsf1	gametocyte specific factor 1	0.00835305	4.02634
2525	A_51_P503757	AK008094	Iglv1	immunoglobulin lambda variable 1	0.00701297	4.02408
99	A_51_P398878	NM_030724	Uck2	uridine-cytidine kinase 2	7.56296e-10	4.02258
2752	A_52_P283869	NM_001164567	Vill	villin-like	0.000707743	4.0223
5384	A_51_P464838	AF208109	Il17rb	interleukin 17 receptor B	0.00214243	4.01439
4354	A_51_P362066	NM_007695	Chi3l1	chitinase 3-like 1	0.000515858	4.01053
5830	A_52_P203301	NM_198677	BC061237	cDNA sequence BC061237	0.00726796	4.01003
5859	A_51_P116940	NM_007940	Ephx2	epoxide hydrolase 2, cytoplasmic	0.00960264	3.99403
2233	A_51_P251293	NM_145534	Btbd3	BTB (POZ) domain containing 3	1.51383e-05	3.99298
3480	A_51_P430423	NM_007398	Ada	adenosine deaminase	0.00315089	3.98662
1902	A_51_P461877	NM_011581	Thbs2	thrombospondin 2	0.000387772	3.97604
4813	A_52_P498208	NM_178183	Hist1h2ak	histone cluster 1, H2ak	0.000734985	3.97201
950	A_52_P151320	NM_025566	Tnfaip8l1	tumor necrosis factor, alpha-induced protein 8-like 1	3.42305e-06	3.97019
2687	A_51_P270519	NM_027263	Apitd1	apoptosis-inducing, TAF9-like domain 1	2.05748e-05	3.9694
2741	A_52_P190647	NM_016662	Mxd3	Max dimerization protein 3	1.58959e-05	3.96392
148	A_51_P164686	NM_133626	Rrbp1	ribosome binding protein 1	1.10325e-08	3.94929
360	A_51_P334209	NM_010165	Eya2	eyes absent 2 homolog (Drosophila)	1.1083e-08	3.94514
5250	A_52_P556462	NM_001033244	Fancd2	Fanconi anemia, complementation group D2	0.00181274	3.94256
3983	A_52_P605319	NM_199148	BC051665	cDNA sequence BC051665	0.00367797	3.93682
1181	A_52_P410449	NM_010215	Il4i1	interleukin 4 induced 1	0.000263755	3.93537
5733	A_51_P286018	NM_021454	Cdc42ep5	CDC42 effector protein (Rho GTPase binding) 5	0.00586559	3.92997
268	A_52_P566605	NM_010476	Hsd17b7	hydroxysteroid (17-beta) dehydrogenase 7	1.36423e-07	3.92624
488	A_52_P79821	NM_194055	Esrp1	epithelial splicing regulatory protein 1	1.54582e-07	3.92491
3487	A_52_P51024	NM_010304	Gna15	guanine nucleotide binding protein, alpha 15	6.83162e-05	3.92135
3317	A_52_P559975	NM_009909	Cxcr2	chemokine (C-X-C motif) receptor 2	0.00224748	3.90667
1381	A_51_P352743	NM_001013616	Trim6	tripartite motif-containing 6	2.39894e-05	3.90288
641	A_51_P499551	NM_133983	Cd276	CD276 antigen	1.93802e-06	3.90163
4360	A_51_P120470	NM_009853	Cd68	CD68 antigen	0.00060682	3.90061
4242	A_52_P505930	NM_031183	Sp6	trans-acting transcription factor 6	0.0010599	3.87993
5860	A_52_P569023	NM_172430	Sphkap	SPHK1 interactor, AKAP domain containing	0.00738362	3.87889
3119	A_51_P105709	NM_027182	Trip13	thyroid hormone receptor interactor 13	3.48172e-05	3.87809
2933	A_52_P556099	NM_001042653	Oip5	Opa interacting protein 5	2.43698e-05	3.876
1682	A_51_P490509	NM_009773	Bub1b	budding uninhibited by benzimidazoles 1 homolog, beta (S. cerevisiae)	7.21993e-06	3.86783
3403	A_52_P685539	NM_183287	2610318N02Rik	RIKEN cDNA 2610318N02 gene	0.000237929	3.86361
3127	A_51_P502872	NM_028179	2200002D01Rik	RIKEN cDNA 2200002D01 gene	0.000188671	3.86229
4252	A_51_P186476	NM_013612	Slc11a1	solute carrier family 11 (proton-coupled divalent metal ion transporters), member 1	0.00226782	3.86064
3954	A_51_P498205	NM_008402	Itgav	integrin alpha V	0.000203927	3.86059
4821	A_51_P323770	NM_183271	Wfdc15a	WAP four-disulfide core domain 15A	0.00072767	3.8604
2859	A_51_P442759	NM_172520	Arhgef19	Rho guanine nucleotide exchange factor (GEF) 19	9.81321e-05	3.85953
3963	A_52_P548202	AK086953	Gm10030	predicted gene 10030	0.00148222	3.85896
5080	A_51_P262131	NM_146698	Olfr1443	olfactory receptor 1443	0.00175826	3.85627
4464	A_51_P134993	NM_207208	Clca6	chloride channel calcium activated 6	0.00106036	3.84558
1692	A_52_P52128	NM_001039522	Leo1	Leo1, Paf1/RNA polymerase II complex component, homolog (S. cerevisiae)	2.21291e-06	3.84338
3502	A_52_P316933	NM_172507	Sh3bgrl2	SH3 domain binding glutamic acid-rich protein like 2	7.37458e-05	3.8397
5823	A_51_P378622	NM_028747	0610012H03Rik	RIKEN cDNA 0610012H03 gene	0.00690355	3.83715
2644	A_51_P415395	NM_001081314	C2cd4b	C2 calcium-dependent domain containing 4B	0.00382126	3.82289
5510	A_51_P196148	ENSMUST00000117220	Atf7ip2	activating transcription factor 7 interacting protein 2	0.00404884	3.82276
575	A_51_P203062	NM_010135	Enah	enabled homolog (Drosophila)	0.000174109	3.81719
2758	A_52_P136751	NM_007886	Dtnb	dystrobrevin, beta	0.000216705	3.81708
3987	A_51_P450278	NM_027237	2010003K11Rik	RIKEN cDNA 2010003K11 gene	0.00322606	3.80823
2707	A_51_P114910	NM_007793	Cstb	cystatin B	2.16105e-05	3.80328
4164	A_51_P136143	NM_011786	Aloxe3	arachidonate lipoxygenase 3	0.000960941	3.79969
4943	A_51_P254045	NM_011634	Traip	TRAF-interacting protein	0.000840041	3.79864
2580	A_51_P441843	NM_145946	Fanci	Fanconi anemia, complementation group I	1.31491e-05	3.79608
5767	A_51_P216456	NM_009311	Tac1	tachykinin 1	0.00562322	3.79123
5756	A_51_P218009	NM_010109	Efna5	ephrin A5	0.00740251	3.78932
1999	A_51_P482908	NM_025549	Arrdc4	arrestin domain containing 4	6.23565e-06	3.78078
3210	A_51_P283590	NM_010730	Anxa1	annexin A1	6.04253e-05	3.76965
3863	A_51_P363187	NM_008176	Cxcl1	chemokine (C-X-C motif) ligand 1	0.00193393	3.76833
3380	A_52_P335354	NM_001079876	Gas2l3	growth arrest-specific 2 like 3	5.90417e-05	3.76443
5380	A_52_P610121	NM_009595	Abl2	v-abl Abelson murine leukemia viral oncogene homolog 2 (arg, Abelson-related gene)	0.00440414	3.76382
3511	A_52_P502771	NM_001039556	Rad54b	RAD54 homolog B (S. cerevisiae)	7.92144e-05	3.75871
5170	A_51_P222664	NR_027836	D730001G18Rik	RIKEN cDNA D730001G18 gene	0.0013038	3.75505
2535	A_51_P111962	NM_001141922	Bean1	brain expressed, associated with Nedd4, 1	1.68838e-05	3.75414
5421	A_51_P164296	NM_021475	Adamdec1	ADAM-like, decysin 1	0.00315938	3.75302
5525	A_51_P475155	AK015966	Rnf19b	ring finger protein 19B	0.00417897	3.75164
4413	A_51_P144364	AK030336	Chn2	chimerin (chimaerin) 2	0.000481867	3.74396
4766	A_52_P296233	NM_001160402	Tm4sf19	transmembrane 4 L six family member 19	0.00128282	3.73883
3429	A_52_P1641	NM_008982	Ptprj	protein tyrosine phosphatase, receptor type, J	6.50423e-05	3.73684
4931	A_51_P164148	NM_028525	Prss52	protease, serine, 52	0.00118883	3.72239
3043	A_52_P635388	AB026047	Ms4a6d	membrane-spanning 4-domains, subfamily A, member 6D	2.91946e-05	3.71842
4950	A_51_P476518	NM_178618	Fam83g	family with sequence similarity 83, member G	0.00247406	3.71074
5633	A_51_P514256	NM_023716	Tubb2b	tubulin, beta 2B class IIB	0.00350607	3.7048
5341	A_51_P338208	NM_011054	Pde1c	phosphodiesterase 1C	0.0079597	3.69919
5639	A_52_P1138643	AK003840	1110020A10Rik	RIKEN cDNA 1110020A10 gene	0.00933093	3.69768
5267	A_51_P196997	NM_146064	Soat2	sterol O-acyltransferase 2	0.00354862	3.69644
3633	A_52_P350687	NM_177545	Vangl1	vang-like 1 (van gogh, Drosophila)	0.000141836	3.6919
1315	A_51_P171200	NM_027307	Golm1	golgi membrane protein 1	0.000108607	3.68802
5845	A_51_P461228	NM_029766	Dtl	denticleless homolog (Drosophila)	0.00690354	3.68106
980	A_52_P479099	NM_009448	Tuba1c	tubulin, alpha 1C	4.62897e-07	3.68104
438	A_51_P106059	NM_009423	Traf4	TNF receptor associated factor 4	7.08425e-07	3.67872
2352	A_51_P138933	NM_177741	Ppp1r3b	protein phosphatase 1, regulatory (inhibitor) subunit 3B	0.000198412	3.67792
1765	A_52_P91978	NM_177178	Lmbrd2	LMBR1 domain containing 2	2.42535e-06	3.67528
4746	A_52_P423424	NM_015774	Ero1l	ERO1-like (S. cerevisiae)	0.00064673	3.67496
4506	A_51_P385099	NM_013693	Tnf	tumor necrosis factor	0.000439247	3.67389
3796	A_52_P82722	NM_009988	Cxadr	coxsackie virus and adenovirus receptor	0.0001585	3.67331
5183	A_52_P492939	NM_007780	Csf2rb	colony stimulating factor 2 receptor, beta, low-affinity (granulocyte-macrophage)	0.00169174	3.6725
952	A_51_P292030	NM_030250	Nus1	nuclear undecaprenyl pyrophosphate synthase 1 homolog (S. cerevisiae)	2.12331e-07	3.67142
3718	A_51_P195153	NM_013882	Gtse1	G two S phase expressed protein 1	0.000150956	3.66973
4171	A_52_P616404	NM_007525	Bard1	BRCA1 associated RING domain 1	0.00033477	3.66849
5935	A_52_P662711	NM_027211	Anxa13	annexin A13	0.00934259	3.66582
5135	A_51_P309589	NR_024720	2700099C18Rik	NDC80 homolog, kinetochore complex component pseudogene	0.00164759	3.66339
399	A_51_P363749	NM_016851	Irf6	interferon regulatory factor 6	2.08913e-08	3.66266
1934	A_51_P327322	NM_021790	Cenpk	centromere protein K	3.371e-06	3.65704
2058	A_51_P383489	NM_021891	Fignl1	fidgetin-like 1	4.51854e-06	3.64801
4054	A_52_P516394	ENSMUST00000148518	Ahdc1	AT hook, DNA binding motif, containing 1	0.000727846	3.64564
627	A_52_P279845	AK047881	Sorcs2	sortilin-related VPS10 domain containing receptor 2	1.2989e-06	3.64432
5911	A_52_P427607	NM_207247	Pglyrp3	peptidoglycan recognition protein 3	0.00985816	3.63831
4510	A_51_P383140	NM_009289	Slk	STE20-like kinase (yeast)	0.00041048	3.63427
4481	A_52_P75348	NM_027411	Ccdc99	coiled-coil domain containing 99	0.00038508	3.631
4671	A_52_P318361	NM_145603	Ces2c	carboxylesterase 2C	0.00058564	3.62782
5083	A_51_P427794	NM_198649	Ablim3	actin binding LIM protein family, member 3	0.00212729	3.62659
89	A_52_P493477	NM_173051	Serpinb1c	serine (or cysteine) peptidase inhibitor, clade B, member 1c	2.90029e-08	3.62427
4089	A_51_P214209	NM_026282	Spc24	SPC24, NDC80 kinetochore complex component, homolog (S. cerevisiae)	0.000225664	3.62374
2218	A_52_P661672	NM_001080769	Uhrf1bp1	UHRF1 (ICBP90) binding protein 1	9.61015e-05	3.62084
3536	A_52_P512110	NM_001033259	Ccdc109a	coiled-coil domain containing 109A	0.000105044	3.61845
247	A_51_P157537	NM_178907	Mapkapk3	mitogen-activated protein kinase-activated protein kinase 3	4.02158e-09	3.61375
1361	A_52_P199905	AK137700	Slc27a1	solute carrier family 27 (fatty acid transporter), member 1	1.28138e-06	3.60969
263	A_51_P186161	NM_001033135	Rnf149	ring finger protein 149	5.46425e-09	3.60848
3995	A_52_P577577	NM_153404	Liph	lipase, member H	0.00075044	3.60089
1093	A_51_P481261	NM_008239	Foxq1	forkhead box Q1	4.71529e-06	3.59954
5515	A_51_P356594	Y11169	Dsc3	desmocollin 3	0.00373455	3.5995
3567	A_51_P217465	NM_183148	Iffo2	intermediate filament family orphan 2	7.98032e-05	3.59933
4760	A_51_P271556	NM_011145	Ppard	peroxisome proliferator activator receptor delta	0.00197266	3.59587
4245	A_51_P273979	NM_007681	Cenpa	centromere protein A	0.000307157	3.59142
5656	A_51_P130497	NM_029158	Zcchc13	zinc finger, CCHC domain containing 13	0.00383934	3.59073
5535	A_51_P515883	NM_139198	Plac8	placenta-specific 8	0.00556695	3.57946
2306	A_51_P228171	NM_025495	Cenpp	centromere protein P	7.60718e-06	3.56159
4933	A_51_P267593	ENSMUST00000025048	1700061G19Rik	RIKEN cDNA 1700061G19 gene	0.00082663	3.5612
2260	A_52_P73848	NM_001045520	Clint1	clathrin interactor 1	6.89732e-06	3.55585
4487	A_51_P429212	NM_028749	Npl	N-acetylneuraminate pyruvate lyase	0.00166201	3.55581
2278	A_51_P353735	NM_019468	G6pd2	glucose-6-phosphate dehydrogenase 2	5.17483e-05	3.55507
3606	A_52_P605812	NM_178595	Ptrh1	peptidyl-tRNA hydrolase 1 homolog (S. cerevisiae)	0.000113531	3.55357
1494	A_51_P276051	NM_174850	Micall2	MICAL-like 2	0.000163515	3.53651
5803	A_52_P243075	NM_001004762	Pla2g4c	phospholipase A2, group IVC (cytosolic, calcium-independent)	0.00739893	3.53474
3051	A_52_P670275	NM_001081258	Kif14	kinesin family member 14	3.96262e-05	3.53174
3547	A_51_P408071	NM_001042421	Kntc1	kinetochore associated 1	9.11328e-05	3.52827
4299	A_52_P649817	NM_031252	Il23a	interleukin 23, alpha subunit p19	0.000439469	3.5271
5003	A_52_P301935	NM_001033543	Il20rb	interleukin 20 receptor beta	0.00138468	3.52133
4219	A_52_P223524	NM_027081	Fam116b	family with sequence similarity 116, member B	0.000288911	3.51813
5850	A_52_P424887	AK089167	Itgax	integrin alpha X	0.00661173	3.51794
5886	A_52_P643305	ENSMUST00000128494	Celf5	CUGBP, Elav-like family member 5	0.00772461	3.50808
2577	A_52_P225377	ENSMUST00000160572	Pvr	poliovirus receptor	0.00056094	3.50659
5552	A_51_P144052	NM_172393	Aim1	absent in melanoma 1	0.00352904	3.50396
2385	A_51_P326502	NM_007691	Chek1	checkpoint kinase 1 homolog (S. pombe)	8.52845e-06	3.50313
175	A_52_P91658	AK044205	A930001C03Rik	RIKEN cDNA A930001C03 gene	5.57857e-07	3.50019
4431	A_51_P231320	NM_008611	Mmp8	matrix metallopeptidase 8	0.000582162	3.49662
4061	A_52_P593200	NM_029688	Srxn1	sulfiredoxin 1 homolog (S. cerevisiae)	0.000819311	3.49462
1257	A_52_P137361	NM_181820	Tmc4	transmembrane channel-like gene family 4	4.10492e-06	3.49254
5810	A_51_P498558	NM_146028	Stac2	SH3 and cysteine rich domain 2	0.00586379	3.48847
5123	A_51_P390239	NM_032396	Kremen1	kringle containing transmembrane protein 1	0.00114321	3.46917
5407	A_51_P199089	AK008654	Lypd5	Ly6/Plaur domain containing 5	0.0047472	3.46537
5862	A_51_P100991	NM_145067	Gucy2c	guanylate cyclase 2c	0.00691161	3.46008
3908	A_51_P349182	ENSMUST00000111684	Ctnnd1	catenin (cadherin associated protein), delta 1	0.000392672	3.45962
4182	A_52_P542496	NM_130861	Slco1a5	solute carrier organic anion transporter family, member 1a5	0.000598329	3.45933
5776	A_51_P231499	NM_008813	Enpp1	ectonucleotide pyrophosphatase/phosphodiesterase 1	0.00533585	3.45801
4121	A_51_P401193	NM_178389	Gale	galactose-4-epimerase, UDP	0.00035287	3.45498
4386	A_51_P375378	U61110	Eya1	eyes absent 1 homolog (Drosophila)	0.00127792	3.45443
4653	A_51_P241843	NM_178388	Tmem202	transmembrane protein 202	0.000534291	3.45407
4599	A_51_P471177	NM_009291	Stra6	stimulated by retinoic acid gene 6	0.000479167	3.44791
2049	A_52_P377326	NM_145516	Plekhb2	pleckstrin homology domain containing, family B (evectins) member 2	4.07528e-05	3.4469
3434	A_51_P440365	NM_009146	Frrs1	ferric-chelate reductase 1	0.00072231	3.44662
2749	A_51_P434301	NM_026656	Mcoln2	mucolipin 2	8.90147e-05	3.44181
1937	A_51_P264227	NM_001134385	Gpr160	G protein-coupled receptor 160	4.96954e-06	3.44134
157	A_52_P392555	NM_133974	Cdcp1	CUB domain containing protein 1	1.09276e-08	3.44031
3968	A_51_P356931	NM_011015	Orc1	origin recognition complex, subunit 1	0.000183906	3.43913
3213	A_52_P408690	NM_145512	Sft2d2	SFT2 domain containing 2	4.01292e-05	3.43852
1780	A_51_P222280	NM_019777	Ikbke	inhibitor of kappaB kinase epsilon	4.20667e-06	3.43773
4659	A_51_P381381	NM_023279	Tubb3	tubulin, beta 3 class III	0.000498571	3.43015
1336	A_51_P364146	NM_010699	Ldha	lactate dehydrogenase A	1.83401e-05	3.42986
5607	A_51_P496795	NM_145555	A330049M08Rik	RIKEN cDNA A330049M08 gene	0.00818113	3.42794
1639	A_52_P337357	NM_145211	Oas1a	2'-5' oligoadenylate synthetase 1A	1.92593e-06	3.42155
1573	A_51_P372504	NM_172833	Malt1	mucosa associated lymphoid tissue lymphoma translocation gene 1	1.63706e-05	3.41486
9	A_51_P107686	NM_008592	Foxc1	forkhead box C1	3.97132e-08	3.41124
1834	A_52_P484903	NM_008037	Fosl2	fos-like antigen 2	3.16373e-06	3.40983
3957	A_52_P625940	NM_027988	Noxo1	NADPH oxidase organizer 1	0.00187417	3.40906
5487	A_52_P46384	NM_029857	Tmco4	transmembrane and coiled-coil domains 4	0.00943935	3.39959
169	A_52_P673499	NM_009171	Shmt1	serine hydroxymethyltransferase 1 (soluble)	2.61662e-08	3.3904
3573	A_52_P268911	BC050049	Ikzf2	IKAROS family zinc finger 2	0.00735528	3.38699
5001	A_52_P227391	NM_010620	Kif15	kinesin family member 15	0.00151283	3.3862
15	A_51_P341108	NM_016907	Spint1	serine protease inhibitor, Kunitz type 1	4.26784e-10	3.38446
2267	A_51_P269203	NM_022017	Trpv4	transient receptor potential cation channel, subfamily V, member 4	4.87805e-05	3.38169
4786	A_51_P201581	NM_173184	Rln3	relaxin 3	0.000674759	3.3792
1983	A_52_P447944	NM_008532	Epcam	epithelial cell adhesion molecule	8.73627e-06	3.37745
5865	A_51_P485688	NM_007666	Cdh6	cadherin 6	0.00941146	3.37524
260	A_51_P397296	NM_028584	Marveld3	MARVEL (membrane-associating) domain containing 3	2.36037e-08	3.3665
5801	A_51_P194498	NM_023395	Wfdc1	WAP four-disulfide core domain 1	0.00564278	3.36564
1495	A_51_P247928	AB059646	Clmn	calmin	4.12001e-05	3.36375
4519	A_51_P471025	ENSMUST00000128212	Ablim1	actin-binding LIM protein 1	0.000421483	3.36263
3013	A_52_P10134	NM_020275	Tnfrsf10b	tumor necrosis factor receptor superfamily, member 10b	0.0004746	3.36055
2144	A_52_P31125	NM_008825	Pfkfb2	6-phosphofructo-2-kinase/fructose-2,6-biphosphatase 2	1.24756e-05	3.35789
73	A_51_P325318	NM_172702	Serinc2	serine incorporator 2	2.6736e-09	3.35671
3548	A_51_P256766	NM_009016	Raet1a	retinoic acid early transcript 1, alpha	0.00421744	3.35595
2843	A_52_P56397	NM_001081099	2610002D18Rik	RIKEN cDNA 2610002D18 gene	3.58917e-05	3.3516
687	A_51_P188704	AK170263	Unc13a	unc-13 homolog A (C. elegans)	2.96681e-06	3.34887
2693	A_52_P502838	NM_145128	Mgat5	mannoside acetylglucosaminyltransferase 5	0.000771066	3.34701
605	A_51_P324351	NM_013900	Mfi2	antigen p97 (melanoma associated) identified by monoclonal antibodies 133.2 and 96.5	0.000880933	3.343
4159	A_51_P240624	NM_146329	Olfr642	olfactory receptor 642	0.000282614	3.34294
1917	A_51_P154842	NM_145153	Oas1f	2'-5' oligoadenylate synthetase 1F	3.76973e-06	3.33299
5307	A_51_P453428	NM_001114322	Cdhr5	cadherin-related family member 5	0.00179015	3.33277
5176	A_51_P173331	NM_177320	Pik3r5	phosphoinositide-3-kinase, regulatory subunit 5, p101	0.00363751	3.32743
3205	A_52_P609024	NM_001109747	Cenpw	centromere protein W	3.97598e-05	3.32704
5443	A_51_P446179	NM_145403	Tmprss4	transmembrane protease, serine 4	0.00231984	3.32696
5371	A_52_P1028683	AK082405	C230047L17Rik	RIKEN cDNA C230047L17 gene	0.00236538	3.32596
4980	A_52_P650180	NM_145469	Nipal2	NIPA-like domain containing 2	0.00130461	3.32318
1891	A_52_P21595	NM_028238	Rab38	RAB38, member of RAS oncogene family	1.01229e-05	3.31717
4435	A_51_P128987	NM_008012	Akr1b8	aldo-keto reductase family 1, member B8	0.000587107	3.31536
1218	A_51_P241995	NM_016919	Col5a3	collagen, type V, alpha 3	9.46522e-05	3.31421
5593	A_52_P518997	NM_010139	Epha2	Eph receptor A2	0.00385151	3.30789
2936	A_51_P479696	NM_173370	Cds1	CDP-diacylglycerol synthase 1	9.69314e-05	3.30645
172	A_52_P479269	NM_011519	Sdc1	syndecan 1	4.1405e-07	3.30299
82	A_51_P148037	NM_177364	Sh3pxd2b	SH3 and PX domains 2B	4.00874e-10	3.30122
498	A_52_P569001	NM_001110140	Atp2a2	ATPase, Ca++ transporting, cardiac muscle, slow twitch 2	4.23832e-08	3.29554
1339	A_51_P365189	NM_133990	Il13ra1	interleukin 13 receptor, alpha 1	7.6621e-07	3.2939
2682	A_52_P334562	NM_009504	Vdr	vitamin D receptor	1.42754e-05	3.29338
1856	A_52_P409498	NM_009447	Tuba4a	tubulin, alpha 4A	1.29565e-05	3.28538
3586	A_51_P361099	NM_007422	Adss	adenylosuccinate synthetase, non muscle	8.48297e-05	3.28464
1222	A_51_P181297	NM_025429	Serpinb1a	serine (or cysteine) peptidase inhibitor, clade B, member 1a	5.43741e-05	3.28217
5285	A_51_P229477	AK013604	2900027M19Rik	RIKEN cDNA 2900027M19 gene	0.00360466	3.28165
389	A_51_P183940	NM_016866	Stk39	serine/threonine kinase 39, STE20/SPS1 homolog (yeast)	4.64275e-06	3.2803
5539	A_51_P447835	NM_013737	Pla2g7	phospholipase A2, group VII (platelet-activating factor acetylhydrolase, plasma)	0.00486583	3.27605
2750	A_52_P597461	NM_011386	Skil	SKI-like	2.12505e-05	3.27073
2066	A_51_P317031	NM_025779	Ccdc109b	coiled-coil domain containing 109B	0.00454624	3.27032
5915	A_51_P432794	NM_146174	Fam115c	family with sequence similarity 115, member C	0.00941178	3.26954
5364	A_52_P649568	NM_053245	Aipl1	aryl hydrocarbon receptor-interacting protein-like 1	0.00423042	3.26774
3136	A_52_P313738	NM_016759	Rundc3a	RUN domain containing 3A	0.00153159	3.26216
4136	A_51_P424532	NM_011704	Vnn1	vanin 1	0.00309036	3.25997
5031	A_51_P372550	NM_026770	Cgref1	cell growth regulator with EF hand domain 1	0.00299357	3.25916
2164	A_52_P644114	NM_028481	Ccdc18	coiled-coil domain containing 18	6.72384e-06	3.25855
4109	A_51_P299134	NM_029289	Cypt12	cysteine-rich perinuclear theca 12	0.00221739	3.25671
548	A_52_P706060	NM_001029890	Mex3a	mex3 homolog A (C. elegans)	4.799e-06	3.25331
2810	A_52_P659917	NM_173423	Fem1c	fem-1 homolog c (C.elegans)	2.00059e-05	3.24617
5796	A_52_P297062	NM_010727	Lnx1	ligand of numb-protein X 1	0.00848359	3.24125
3050	A_52_P181468	NM_030241	Setd8	SET domain containing (lysine methyltransferase) 8	3.71347e-05	3.23681
5581	A_51_P357735	NM_008382	Inhbe	inhibin beta E	0.00354548	3.23661
1548	A_51_P481052	NM_026531	Aen	apoptosis enhancing nuclease	2.86856e-05	3.23442
3102	A_51_P314652	NM_177130	Glt28d2	glycosyltransferase 28 domain containing 2	4.08806e-05	3.23235
1546	A_52_P176573	NM_011983	Homer2	homer homolog 2 (Drosophila)	0.00130854	3.23073
3130	A_51_P182828	NM_008828	Pgk1	phosphoglycerate kinase 1	0.000126036	3.23048
3349	A_51_P108767	NM_009015	Rad54l	RAD54 like (S. cerevisiae)	5.86356e-05	3.22916
3641	A_51_P280446	NM_022324	Sdf2l1	stromal cell-derived factor 2-like 1	9.30819e-05	3.2254
1773	A_51_P507778	NM_028725	Sdr42e1	short chain dehydrogenase/reductase family 42E, member 1	2.39792e-06	3.22484
3209	A_52_P624444	AF114168	Gabbr1	gamma-aminobutyric acid (GABA) B receptor, 1	0.000234876	3.20868
31	A_51_P230382	NM_008815	Etv4	ets variant gene 4 (E1A enhancer binding protein, E1AF)	1.54172e-06	3.20822
5931	A_52_P508974	NM_023670	Igf2bp3	insulin-like growth factor 2 mRNA binding protein 3	0.0091821	3.20721
5163	A_51_P503786	NM_175046	Bcor	BCL6 interacting corepressor	0.00123608	3.2055
1394	A_51_P433824	NM_009415	Tpi1	triosephosphate isomerase 1	6.49639e-06	3.20399
2971	A_51_P181691	NM_145857	Nod2	nucleotide-binding oligomerization domain containing 2	0.000713159	3.19923
5372	A_52_P208649	NM_013732	Cartpt	CART prepropeptide	0.00192249	3.19918
3226	A_52_P381303	NM_178856	Gins2	GINS complex subunit 2 (Psf2 homolog)	5.62933e-05	3.19901
4784	A_52_P662785	NM_001081176	Polr3g	polymerase (RNA) III (DNA directed) polypeptide G	0.000773799	3.19632
2594	A_51_P308590	NM_134084	Ppif	peptidylprolyl isomerase F (cyclophilin F)	3.42511e-05	3.19588
4319	A_52_P136348	NM_001013773	BC055004	cDNA sequence BC055004	0.000447199	3.1903
916	A_52_P533817	NM_013800	Barx2	BarH-like homeobox 2	0.00011388	3.18979
4685	A_51_P212782	NM_008361	Il1b	interleukin 1 beta	0.0041572	3.18302
4316	A_51_P109449	NM_008519	Ltb4r1	leukotriene B4 receptor 1	0.00385839	3.18209
4560	A_51_P399896	NM_010768	Matk	megakaryocyte-associated tyrosine kinase	0.00268966	3.18046
3375	A_51_P462249	NM_025415	Cks2	CDC28 protein kinase regulatory subunit 2	5.52359e-05	3.18033
3273	A_52_P371949	AK018313	Eif6	eukaryotic translation initiation factor 6	4.52643e-05	3.17901
2769	A_51_P511560	NM_001033606	Acsl3	acyl-CoA synthetase long-chain family member 3	5.7534e-05	3.17637
5073	A_51_P474752	NM_145077	Ucn2	urocortin 2	0.002487	3.1752
4013	A_51_P397176	AK029421	Nsl1	NSL1, MIND kinetochore complex component, homolog (S. cerevisiae)	0.000308088	3.17074
4041	A_51_P443514	NM_025488	1700001K19Rik	RIKEN cDNA 1700001K19 gene	0.000218591	3.16794
218	A_52_P506217	NM_007485	Rhod	ras homolog gene family, member D	6.64067e-09	3.16678
3400	A_52_P108346	NM_010849	Myc	myelocytomatosis oncogene	8.84978e-05	3.16656
2301	A_51_P474701	NM_019395	Fbp1	fructose bisphosphatase 1	0.00600176	3.16051
5824	A_51_P434332	NM_026716	Sycn	syncollin	0.00685564	3.16032
4606	A_52_P126403	NM_177794	Tmem26	transmembrane protein 26	0.00921799	3.15881
1466	A_52_P17788	NM_023233	Trim13	tripartite motif-containing 13	1.13864e-06	3.15779
5671	A_52_P651235	NM_178182	Hist1h2ai	histone cluster 1, H2ai	0.00467252	3.15406
1507	A_51_P340174	NM_172682	Fam160a1	family with sequence similarity 160, member A1	1.39172e-06	3.14791
2354	A_51_P412640	NM_025689	Ccdc51	coiled-coil domain containing 51	1.11144e-05	3.14672
5053	A_52_P233811	NM_177083	B430306N03Rik	RIKEN cDNA B430306N03 gene	0.00488435	3.14665
5697	A_52_P589268	NM_001005507	Smg7	Smg-7 homolog, nonsense mediated mRNA decay factor (C. elegans)	0.00794263	3.14246
4609	A_52_P132055	NM_021293	Cd33	CD33 antigen	0.000708054	3.1341
3151	A_51_P190111	NM_008566	Mcm5	minichromosome maintenance deficient 5, cell division cycle 46 (S. cerevisiae)	3.66256e-05	3.13162
1578	A_52_P545010	NM_027216	Slc39a11	solute carrier family 39 (metal ion transporter), member 11	5.67538e-06	3.12536
1011	A_51_P251352	NM_015829	Slc25a13	solute carrier family 25 (mitochondrial carrier, adenine nucleotide translocator), member 13	2.05912e-06	3.12239
5193	A_51_P108228	NM_007390	Chrna7	cholinergic receptor, nicotinic, alpha polypeptide 7	0.00147244	3.12231
1211	A_51_P469449	NM_001040691	Ung	uracil DNA glycosylase	7.5035e-07	3.12205
3022	A_51_P453635	NM_010784	Mdk	midkine	5.582e-05	3.12114
3877	A_51_P438002	NM_026523	Nmb	neuromedin B	0.000557178	3.10968
5567	A_51_P184006	NM_018867	Cpxm2	carboxypeptidase X 2 (M14 family)	0.00318583	3.10829
1329	A_51_P393099	NM_018876	Fut2	fucosyltransferase 2	0.00181551	3.10768
1197	A_52_P430348	NM_173052	Serpinb1b	serine (or cysteine) peptidase inhibitor, clade B, member 1b	8.65617e-05	3.10644
5265	A_51_P141733	NR_040467	1700063A18Rik	RIKEN cDNA 1700063A18 gene	0.00898818	3.09149
2745	A_52_P375156	NM_020270	Scamp5	secretory carrier membrane protein 5	0.00125551	3.08824
2698	A_52_P149336	NM_183046	Kif20b	kinesin family member 20B	1.50354e-05	3.08703
3516	A_52_P389324	NR_015580	Sox2ot	SOX2 overlapping transcript (non-protein coding)	0.00728513	3.08211
1992	A_52_P640386	NM_133857	Usp53	ubiquitin specific peptidase 53	1.82757e-05	3.07808
2173	A_51_P356667	AK053212	Tmem139	transmembrane protein 139	0.000494706	3.0763
5207	A_51_P186956	NM_009618	Adam2	a disintegrin and metallopeptidase domain 2	0.00260673	3.07506
5784	A_52_P89305	NM_172673	Frmd5	FERM domain containing 5	0.00606782	3.07335
5654	A_51_P189943	NM_031174	Dscam	Down syndrome cell adhesion molecule	0.00580408	3.06674
944	A_51_P493886	NM_173866	Gpt2	glutamic pyruvate transaminase (alanine aminotransferase) 2	2.04959e-07	3.06651
1850	A_52_P354509	NM_144810	Klhdc8a	kelch domain containing 8A	1.84775e-05	3.06555
1940	A_51_P344399	NM_030259	Rilpl2	Rab interacting lysosomal protein-like 2	3.72743e-06	3.06531
4417	A_51_P385884	NM_008432	Kcnu1	potassium channel, subfamily U, member 1	0.000543569	3.06458
2676	A_51_P232778	NM_019661	Ykt6	YKT6 homolog (S. Cerevisiae)	2.24247e-05	3.06425
5521	A_52_P422494	NM_145634	Cd300lf	CD300 antigen like family member F	0.00429825	3.06068
4577	A_51_P502150	NM_012030	Slc9a3r1	solute carrier family 9 (sodium/hydrogen exchanger), member 3 regulator 1	0.000503361	3.06045
2640	A_51_P264064	NM_016692	Incenp	inner centromere protein	1.48435e-05	3.05481
4679	A_52_P171663	NM_018808	Dnajb1	DnaJ (Hsp40) homolog, subfamily B, member 1	0.000576916	3.04998
3894	A_51_P123405	NM_009772	Bub1	budding uninhibited by benzimidazoles 1 homolog (S. cerevisiae)	0.000147352	3.04098
4099	A_52_P550734	NM_053173	Kifc5b	kinesin family member C5B	0.000209168	3.03741
925	A_51_P179523	NM_026599	Cgnl1	cingulin-like 1	1.53487e-05	3.03404
4320	A_51_P504991	NM_181542	Slfn10-ps	schlafen 10, pseudogene	0.000331157	3.03013
3602	A_52_P26161	NM_008987	Ptx3	pentraxin related gene	8.94972e-05	3.0297
1192	A_52_P354520	NM_138677	Edem1	ER degradation enhancer, mannosidase alpha-like 1	9.31333e-07	3.02848
150	A_52_P642488	NM_008430	Kcnk1	potassium channel, subfamily K, member 1	2.03782e-06	3.02712
4724	A_52_P534749	NM_008719	Npas2	neuronal PAS domain protein 2	0.00238641	3.02603
1657	A_51_P166258	NM_133195	Celf4	CUGBP, Elav-like family member 4	0.000383497	3.02305
1864	A_51_P432180	NM_001029842	Slc16a6	solute carrier family 16 (monocarboxylic acid transporters), member 6	5.86589e-05	3.02256
4403	A_52_P400637	NR_028329	D630032N06Rik	RIKEN cDNA D630032N06 gene	0.000451736	3.02226
1988	A_52_P294510	BC029734	Fgl1	fibrinogen-like protein 1	0.00837932	3.02206
3197	A_51_P155482	NM_011132	Pole	polymerase (DNA directed), epsilon	4.29144e-05	3.02173
1749	A_51_P440584	NM_018811	Abhd2	abhydrolase domain containing 2	0.000602045	3.02108
2163	A_51_P318830	NM_018803	Syt10	synaptotagmin X	2.95762e-05	3.01739
4705	A_52_P580608	NM_148927	Plekha4	pleckstrin homology domain containing, family A (phosphoinositide binding specific) member 4	0.000553559	3.01273
5140	A_52_P508221	NM_001162932	A630055G03Rik	RIKEN cDNA A630055G03 gene	0.00258584	3.01257
5241	A_51_P348292	BB194766	AI843588	expressed sequence AI843588	0.00232721	3.00844
3768	A_51_P313761	NM_028230	Shmt2	serine hydroxymethyltransferase 2 (mitochondrial)	0.000125892	3.00269
5738	A_52_P613903	NM_029264	Ttll10	tubulin tyrosine ligase-like family, member 10	0.00566763	3.00268
5097	A_51_P138854	AK083517	Exosc6	exosome component 6	0.00127924	3.00161
5310	A_51_P427052	NM_008868	Pla2g2c	phospholipase A2, group IIC	0.00544606	3.0007
3062	A_51_P300446	L36434	Gnptab	N-acetylglucosamine-1-phosphate transferase, alpha and beta subunits	0.00730506	2.99923
85	A_51_P299287	NM_053261	Impa2	inositol (myo)-1(or 4)-monophosphatase 2	1.88584e-08	2.99669
5818	A_51_P121527	NM_026680	Golt1a	golgi transport 1 homolog A (S. cerevisiae)	0.00664716	2.99606
4894	A_51_P115471	ENSMUST00000070911	Apol8	apolipoprotein L 8	0.00340296	2.99365
3108	A_51_P424810	NM_133762	Ncapg2	non-SMC condensin II complex, subunit G2	3.51872e-05	2.99298
4650	A_51_P282286	NM_029381	Tex22	testis expressed gene 22	0.000714134	2.99032
5642	A_52_P354248	NM_175124	Lrrc28	leucine rich repeat containing 28	0.00432352	2.99025
5246	A_51_P335292	NM_001081213	Ermp1	endoplasmic reticulum metallopeptidase 1	0.00145481	2.99016
844	A_51_P240448	NM_053191	Pi15	peptidase inhibitor 15	0.00161157	2.98672
5450	A_52_P842899	AK021311	D530037P16Rik	RIKEN cDNA D530037P16 gene	0.00264446	2.98581
3588	A_51_P327632	NM_207205	Igsf3	immunoglobulin superfamily, member 3	9.17281e-05	2.98175
4742	A_52_P297741	NM_053103	Entpd7	ectonucleoside triphosphate diphosphohydrolase 7	0.000879572	2.98168
3978	A_51_P303749	NM_178683	Depdc1b	DEP domain containing 1B	0.000201554	2.9815
4830	A_51_P164835	NM_008909	Ppl	periplakin	0.0012133	2.98123
4366	A_51_P419169	NM_022724	Suv39h2	suppressor of variegation 3-9 homolog 2 (Drosophila)	0.000356579	2.98088
2517	A_51_P411297	NM_016714	Nup50	nucleoporin 50	1.26076e-05	2.97927
5727	A_51_P445765	NM_001080926	Lrp8	low density lipoprotein receptor-related protein 8, apolipoprotein e receptor	0.00459338	2.97898
2201	A_51_P486217	NM_175638	Wnk4	WNK lysine deficient protein kinase 4	4.51175e-05	2.97841
325	A_51_P495212	NM_172442	Dtx4	deltex 4 homolog (Drosophila)	4.88467e-08	2.97818
4429	A_52_P494622	NM_013613	Nr4a2	nuclear receptor subfamily 4, group A, member 2	0.000388139	2.97505
2184	A_52_P174915	NM_010288	Gja1	gap junction protein, alpha 1	8.63185e-05	2.97456
3073	A_51_P222604	NM_008051	Fut1	fucosyltransferase 1	0.00692097	2.97166
5172	A_51_P509961	NM_001033227	Slc5a10	solute carrier family 5 (sodium/glucose cotransporter), member 10	0.0014199	2.97021
2683	A_52_P506461	NM_183288	Arhgap27	Rho GTPase activating protein 27	1.87167e-05	2.96653
5764	A_52_P22896	ENSMUST00000139686	Rin3	Ras and Rab interactor 3	0.00508331	2.96624
3675	A_52_P660100	NM_025778	Bcl2l14	BCL2-like 14 (apoptosis facilitator)	0.00229634	2.96562
2030	A_52_P536938	NM_001109040	Kif21a	kinesin family member 21A	4.78792e-05	2.9648
4075	A_52_P296281	NM_015782	Snrpa	small nuclear ribonucleoprotein polypeptide A	0.00158303	2.9636
4752	A_51_P322115	NM_010483	Htr5b	5-hydroxytryptamine (serotonin) receptor 5B	0.00121507	2.96173
591	A_52_P580912	NM_176848	Fbxo2	F-box protein 2	9.44898e-07	2.95932
4085	A_52_P480872	NM_145475	Cerk	ceramide kinase	0.000260621	2.95763
3916	A_51_P391524	NM_023598	Arid5b	AT rich interactive domain 5B (MRF1-like)	0.00120109	2.9573
1580	A_52_P419298	NM_010688	Lasp1	LIM and SH3 protein 1	8.0947e-05	2.95559
1223	A_51_P337210	NM_138682	Lrrc4	leucine rich repeat containing 4	0.000570013	2.95049
4578	A_52_P499499	NM_029021	4833422F24Rik	RIKEN cDNA 4833422F24 gene	0.000467497	2.94563
1890	A_52_P151853	NM_001025262	Tpd52	tumor protein D52	3.37978e-06	2.94294
1015	A_51_P143893	NM_054098	Steap4	STEAP family member 4	0.000862976	2.94204
800	A_51_P208801	NM_028177	Ndufab1	NADH dehydrogenase (ubiquinone) 1, alpha/beta subcomplex, 1	1.19468e-06	2.93331
1301	A_51_P410703	NM_133351	Prss8	protease, serine, 8 (prostasin)	1.66082e-06	2.93237
779	A_52_P616392	NM_183426	Sbno2	strawberry notch homolog 2 (Drosophila)	1.68451e-07	2.93162
465	A_51_P386810	NM_177910	Gmppb	GDP-mannose pyrophosphorylase B	2.277e-08	2.93004
1566	A_51_P337083	NM_001163476	Gins1	GINS complex subunit 1 (Psf1 homolog)	1.40867e-06	2.92855
565	A_52_P324574	NM_026485	Trabd	TraB domain containing	5.47168e-07	2.92758
2044	A_51_P227004	NM_016904	Cks1b	CDC28 protein kinase 1b	7.56919e-06	2.92528
2388	A_51_P440440	NM_009235	Sox15	SRY-box containing gene 15	8.3834e-06	2.92431
791	A_51_P137111	NM_016681	Chek2	CHK2 checkpoint homolog (S. pombe)	2.27762e-07	2.92428
143	A_52_P303834	NM_021606	Nek6	NIMA (never in mitosis gene a)-related expressed kinase 6	7.58531e-08	2.92364
4232	A_51_P338886	NM_026950	Ociad2	OCIA domain containing 2	0.00539853	2.92112
4053	A_51_P430462	NM_009661	Alox8	arachidonate 8-lipoxygenase	0.00100652	2.91989
5397	A_51_P484054	NM_010172	F7	coagulation factor VII	0.00243145	2.91928
3326	A_52_P373982	NM_026496	Grhl2	grainyhead-like 2 (Drosophila)	0.000897624	2.91803
2403	A_51_P351970	NM_008234	Hells	helicase, lymphoid specific	8.69296e-06	2.91329
1833	A_51_P346938	NM_029796	Lrg1	leucine-rich alpha-2-glycoprotein 1	7.12698e-05	2.90619
4478	A_52_P308413	NM_001163616	1810011H11Rik	RIKEN cDNA 1810011H11 gene	0.000551146	2.90064
5759	A_51_P146753	NM_007781	Csf2rb2	colony stimulating factor 2 receptor, beta 2, low-affinity (granulocyte-macrophage)	0.00509341	2.90028
2941	A_51_P428913	D38379	Pkm2	pyruvate kinase, muscle	8.18723e-05	2.8994
4392	A_51_P140761	NM_013722	Syn3	synapsin III	0.000336881	2.89778
2481	A_52_P415155	NM_009526	Wnt6	wingless-related MMTV integration site 6	0.000345244	2.89639
2697	A_51_P287546	ENSMUST00000159949	Adck5	aarF domain containing kinase 5	1.74325e-05	2.89526
2928	A_52_P392456	NM_028810	Rnd3	Rho family GTPase 3	0.000729571	2.89474
40	A_51_P216179	NM_001003817	Erbb2	v-erb-b2 erythroblastic leukemia viral oncogene homolog 2, neuro/glioblastoma derived oncogene homolog (avian)	5.84029e-08	2.89203
4338	A_52_P409833	NM_008872	Plat	plasminogen activator, tissue	0.00603298	2.88962
4964	A_52_P609972	NM_007925	Eln	elastin	0.000848761	2.88919
3263	A_52_P533280	NM_013637	Prm1	protamine 1	0.000126788	2.88833
3801	A_52_P354682	NM_029001	Elovl7	ELOVL family member 7, elongation of long chain fatty acids (yeast)	0.000344166	2.88717
5242	A_52_P95577	NM_177865	Skint2	selection and upkeep of intraepithelial T cells 2	0.00260587	2.88579
1322	A_51_P487073	NM_138684	Wfdc12	WAP four-disulfide core domain 12	0.00231754	2.88459
5199	A_51_P398491	NM_021406	Trem1	triggering receptor expressed on myeloid cells 1	0.00397901	2.88324
1359	A_51_P151586	NM_010353	Gsg2	germ cell-specific gene 2	7.85354e-07	2.86902
3191	A_52_P535946	NM_007856	Dhcr7	7-dehydrocholesterol reductase	0.000242086	2.86692
5395	A_52_P262967	NM_016676	Rab10	RAB10, member RAS oncogene family	0.00206345	2.8665
1945	A_51_P230878	U83902	Mad2l1	MAD2 mitotic arrest deficient-like 1 (yeast)	3.45853e-06	2.86561
1267	A_51_P359122	NM_029384	2210411K11Rik	RIKEN cDNA 2210411K11 gene	5.5368e-06	2.86342
3288	A_52_P433889	NM_007798	Ctsb	cathepsin B	7.9828e-05	2.8622
5429	A_51_P375201	NM_013807	Plk3	polo-like kinase 3 (Drosophila)	0.00282125	2.86172
4292	A_52_P351418	NM_134091	Sgsm3	small G protein signaling modulator 3	0.00274731	2.8604
3688	A_52_P337092	NM_011580	Thbs1	thrombospondin 1	0.00113124	2.85891
5464	A_52_P222981	NM_001163314	Pgap1	post-GPI attachment to proteins 1	0.00394907	2.85734
2713	A_52_P96542	NM_177191	Sycp2	synaptonemal complex protein 2	0.00118345	2.85327
891	A_51_P351363	NR_000040	Tyms-ps	thymidylate synthase, pseudogene	3.09483e-07	2.84999
3306	A_51_P196844	NM_027881	Osbpl3	oxysterol binding protein-like 3	5.48873e-05	2.84569
2690	A_51_P189803	NM_009872	Cdk5r2	cyclin-dependent kinase 5, regulatory subunit 2 (p39)	0.00230718	2.8425
3100	A_51_P478555	NM_010828	Cited2	Cbp/p300-interacting transactivator, with Glu/Asp-rich carboxy-terminal domain, 2	5.58407e-05	2.8388
1131	A_51_P384673	NM_133807	Lrrc59	leucine rich repeat containing 59	1.95764e-06	2.83715
3378	A_52_P29615	NM_023635	Rab27a	RAB27A, member RAS oncogene family	0.00305336	2.83676
5688	A_51_P306731	NM_172715	Agpat9	1-acylglycerol-3-phosphate O-acyltransferase 9	0.00628012	2.83315
1014	A_51_P165185	NM_016887	Cldn7	claudin 7	6.01732e-06	2.83119
5572	A_51_P358122	NM_001011770	Olfr332	olfactory receptor 332	0.00331283	2.83103
2982	A_51_P468456	NM_011310	S100a3	S100 calcium binding protein A3	0.00292072	2.8277
1193	A_52_P12806	NR_003623	Gm5069	glyceraldehyde-3-phosphate dehydrogenase pseudogene	6.54972e-06	2.82736
3458	A_51_P354307	NM_172469	Clic6	chloride intracellular channel 6	0.000402658	2.82344
1244	A_52_P76034	NM_173867	Rcc2	regulator of chromosome condensation 2	1.04072e-05	2.823
2387	A_52_P13305	NM_138953	Ell2	elongation factor RNA polymerase II 2	9.29504e-06	2.82293
1152	A_51_P295355	NM_011957	Creb3l1	cAMP responsive element binding protein 3-like 1	0.000267958	2.81985
1801	A_52_P326214	NM_007803	Cttn	cortactin	5.14181e-05	2.81985
4990	A_52_P635898	NM_010864	Myo5a	myosin VA	0.00148287	2.8185
1731	A_51_P480578	NM_008797	Pcx	pyruvate carboxylase	1.46009e-05	2.81592
4118	A_51_P207751	NM_008189	Guca1a	guanylate cyclase activator 1a (retina)	0.000705649	2.81467
2370	A_51_P155643	NM_016740	S100a11	S100 calcium binding protein A11 (calgizzarin)	8.62012e-06	2.81395
5219	A_52_P249798	NM_011271	Rnase1	ribonuclease, RNase A family, 1 (pancreatic)	0.00408591	2.81292
3430	A_51_P176661	NM_175286	Tprn	taperin	0.000124022	2.81025
1091	A_52_P83252	NM_008281	Hpn	hepsin	0.000781987	2.80824
402	A_52_P508167	NM_010093	E2f3	E2F transcription factor 3	2.38733e-08	2.80773
5465	A_52_P68033	NM_001080813	Rab11fip1	RAB11 family interacting protein 1 (class I)	0.00449131	2.80716
5399	A_52_P106081	NM_031843	Dpp7	dipeptidylpeptidase 7	0.0021918	2.80508
4042	A_51_P187612	NM_134095	Pppde2	PPPDE peptidase domain containing 2	0.000190002	2.80481
2601	A_51_P417643	NM_008259	Foxa1	forkhead box A1	1.22258e-05	2.80446
191	A_52_P292651	NM_021288	Tyms	thymidylate synthase	4.02102e-09	2.8018
1270	A_51_P434171	NM_025414	Myo19	myosin XIX	2.58231e-06	2.80015
2	A_51_P125842	NM_145402	Tmem51	transmembrane protein 51	4.95018e-13	2.79831
3009	A_51_P331601	AK017313	5430416B10Rik	RIKEN cDNA 5430416B10 gene	3.14477e-05	2.79643
3774	A_51_P491916	NM_028478	Rassf6	Ras association (RalGDS/AF-6) domain family member 6	0.000580022	2.79471
3242	A_52_P636752	NM_020010	Cyp51	cytochrome P450, family 51	0.000162924	2.79267
5872	A_52_P296864	NR_040438	3110045C21Rik	RIKEN cDNA 3110045C21 gene	0.00704008	2.79178
1112	A_52_P1021744	NR_003279	Rna28s1	28S ribosomal RNA	0.000271018	2.78995
264	A_51_P443508	NM_026438	Ppa1	pyrophosphatase (inorganic) 1	1.63881e-08	2.78853
3874	A_52_P162298	NM_026940	Ydjc	YdjC homolog (bacterial)	0.000154663	2.78523
2903	A_52_P354373	NR_037956	1190002F15Rik	RIKEN cDNA 1190002F15 gene	2.21916e-05	2.78512
5626	A_51_P505571	NM_133709	Chrdl2	chordin-like 2	0.00379596	2.78175
3640	A_52_P596755	NM_207161	BC048355	cDNA sequence BC048355	0.000143335	2.78171
3861	A_51_P253547	NM_009984	Ctsl	cathepsin L	0.000895887	2.78171
1459	A_52_P635015	NM_027677	Gpr39	G protein-coupled receptor 39	0.000188835	2.78053
2270	A_51_P232597	NM_001033336	Abcc4	ATP-binding cassette, sub-family C (CFTR/MRP), member 4	0.000113221	2.7804
5324	A_51_P135732	NM_001201378	Ccdc136	coiled-coil domain containing 136	0.001966	2.77928
2310	A_51_P312360	AF175892	Pkmyt1	protein kinase, membrane associated tyrosine/threonine 1	8.40642e-06	2.77133
4895	A_52_P522427	NM_197944	Hsh2d	hematopoietic SH2 domain containing	0.000858862	2.771
3310	A_51_P341041	NM_183089	Dscc1	defective in sister chromatid cohesion 1 homolog (S. cerevisiae)	4.87524e-05	2.77014
3054	A_51_P276142	NM_134438	Gpr37l1	G protein-coupled receptor 37-like 1	0.000243858	2.76913
4683	A_52_P119350	XR_106136	4732419C18Rik	RIKEN cDNA 4732419C18 gene	0.000553067	2.76305
1560	A_51_P391996	NM_001081274	Pgd	phosphogluconate dehydrogenase	1.79309e-05	2.76244
411	A_51_P467346	NM_013605	Muc1	mucin 1, transmembrane	2.44108e-05	2.76241
3259	A_52_P42044	NM_183276	Nbeal2	neurobeachin-like 2	0.000129227	2.76209
4913	A_52_P490874	NM_026886	Srrm4	serine/arginine repetitive matrix 4	0.00516704	2.76145
3361	A_51_P196973	NM_013733	Chaf1a	chromatin assembly factor 1, subunit A (p150)	5.54937e-05	2.76055
2530	A_52_P393755	NM_010718	Limk2	LIM motif-containing protein kinase 2	1.06992e-05	2.7585
2287	A_51_P351860	NM_009777	C1qb	complement component 1, q subcomponent, beta polypeptide	1.42101e-05	2.75257
1982	A_51_P310896	NM_008826	Pfkl	phosphofructokinase, liver, B-type	0.000337271	2.75206
5051	A_51_P464530	NM_213614	Sept5	septin 5	0.00667896	2.75197
422	A_52_P331930	NM_198937	Hn1l	hematological and neurological expressed 1-like	6.46284e-08	2.7511
5211	A_52_P76277	NM_010660	Krt10	keratin 10	0.00142171	2.75018
4424	A_52_P304947	NM_028131	Cenpn	centromere protein N	0.000629641	2.74968
2939	A_51_P360492	NM_008567	Mcm6	minichromosome maintenance deficient 6 (MIS5 homolog, S. pombe) (S. cerevisiae)	3.25345e-05	2.74924
522	A_51_P440743	NM_009886	Celsr1	cadherin, EGF LAG seven-pass G-type receptor 1 (flamingo homolog, Drosophila)	2.3037e-06	2.7462
2148	A_51_P229875	AK147402	E330009J07Rik	RIKEN cDNA E330009J07 gene	1.20517e-05	2.74431
1901	A_51_P400699	NM_030179	Clip4	CAP-GLY domain containing linker protein family, member 4	0.000137216	2.74388
5514	A_52_P503104	NM_001033215	Zfp957	zinc finger protein 957	0.00268169	2.74371
1432	A_52_P662183	NM_145916	Zfp7	zinc finger protein 7	0.00020591	2.74335
2474	A_51_P285323	NM_175265	6720463M24Rik	RIKEN cDNA 6720463M24 gene	2.07133e-05	2.7431
672	A_52_P445346	AK009701	Dapk1	death associated protein kinase 1	1.06451e-05	2.7414
5439	A_52_P193301	NM_025519	Chmp4c	charged multivesicular body protein 4C	0.00236673	2.73804
4491	A_52_P58560	NM_001037134	Ccne2	cyclin E2	0.00116926	2.73614
1205	A_51_P291460	NR_003630	Gm6498	glyceraldehyde-3-phosphate dehydrogenase pseudogene	7.32082e-06	2.73483
5826	A_52_P668855	XR_035199	9330154J02Rik	RIKEN cDNA 9330154J02 gene	0.00621947	2.73393
5136	A_52_P402394	NM_153776	Tmem121	transmembrane protein 121	0.0012899	2.73392
2753	A_51_P295848	NM_174991	Bai1	brain-specific angiogenesis inhibitor 1	2.2643e-05	2.73119
3777	A_51_P381618	NM_134102	Pla1a	phospholipase A1 member A	0.000449398	2.73042
2155	A_51_P234544	NM_018745	Azin1	antizyme inhibitor 1	0.000345531	2.72529
2433	A_52_P139399	NM_146171	Ncapd2	non-SMC condensin I complex, subunit D2	1.22041e-05	2.72442
2315	A_51_P506236	NM_016691	Clcn5	chloride channel 5	0.00042545	2.72019
162	A_51_P154753	NM_146182	Klc3	kinesin light chain 3	1.64838e-07	2.72017
5899	A_51_P214557	NM_010959	Oit3	oncoprotein induced transcript 3	0.00772845	2.71758
4537	A_51_P237040	NM_008711	Nog	noggin	0.00519896	2.71414
4753	A_51_P401263	NM_177752	Eme1	essential meiotic endonuclease 1 homolog 1 (S. pombe)	0.000631954	2.71327
4701	A_51_P342126	NM_153392	Ttc39a	tetratricopeptide repeat domain 39A	0.00282997	2.71014
3782	A_51_P494297	NM_001001488	Atp8b1	ATPase, class I, type 8B, member 1	0.00157778	2.70975
304	A_51_P302181	NM_031880	Tnk1	tyrosine kinase, non-receptor, 1	1.04059e-06	2.70867
3112	A_51_P424739	NM_144533	Nmnat3	nicotinamide nucleotide adenylyltransferase 3	6.81064e-05	2.70722
5504	A_51_P415766	NM_031181	Siglece	sialic acid binding Ig-like lectin E	0.00533422	2.7066
4122	A_52_P614336	NM_011116	Pld3	phospholipase D family, member 3	0.000244709	2.70257
4163	A_52_P29392	NM_013866	Zfp385a	zinc finger protein 385A	0.000837292	2.70051
3970	A_51_P469951	NM_080448	Srgap3	SLIT-ROBO Rho GTPase activating protein 3	0.000534073	2.69952
2113	A_51_P238183	NM_175443	Etnk2	ethanolamine kinase 2	3.52262e-05	2.69899
3439	A_52_P241612	NR_003959	Aldoart2	aldolase 1 A retrogene 2	0.00033645	2.69699
5617	A_51_P488273	NM_001081276	Clasp1	CLIP associating protein 1	0.00547028	2.69604
913	A_52_P1165644	NM_008591	Met	met proto-oncogene	3.14092e-07	2.69562
93	A_51_P463440	NM_130450	Elovl6	ELOVL family member 6, elongation of long chain fatty acids (yeast)	2.8009e-07	2.69559
3170	A_51_P494675	NM_028071	Cotl1	coactosin-like 1 (Dictyostelium)	7.40594e-05	2.69443
3740	A_52_P347016	NR_028421	D430020J02Rik	RIKEN cDNA D430020J02 gene	0.000671512	2.69395
607	A_51_P221274	NM_013784	Pign	phosphatidylinositol glycan anchor biosynthesis, class N	3.51521e-07	2.69273
4402	A_52_P519865	NM_172723	Adap1	ArfGAP with dual PH domains 1	0.000352437	2.69106
319	A_52_P547328	NM_028173	Tram1	translocating chain-associating membrane protein 1	1.24541e-08	2.6889
1908	A_52_P27878	NM_001013377	E130306D19Rik	RIKEN cDNA E130306D19 gene	2.38403e-05	2.68878
760	A_51_P515314	NM_172670	Gyltl1b	glycosyltransferase-like 1B	1.44791e-05	2.68811
4179	A_52_P249514	NM_011331	Ccl12	chemokine (C-C motif) ligand 12	0.000861294	2.68348
1363	A_51_P414079	NM_001025246	Trp53i11	transformation related protein 53 inducible protein 11	2.28445e-05	2.67988
1162	A_51_P369154	NM_144926	Sez6l2	seizure related 6 homolog like 2	4.10991e-05	2.67913
505	A_51_P391328	NM_030236	Fbxo34	F-box protein 34	9.61213e-08	2.67854
2346	A_51_P186203	ENSMUST00000029673	Efna3	ephrin A3	0.000927554	2.67622
1607	A_52_P605704	NM_198021	Scyl2	SCY1-like 2 (S. cerevisiae)	4.30286e-06	2.67578
5705	A_51_P173043	NM_010118	Egr2	early growth response 2	0.00629736	2.67176
4304	A_51_P202857	NM_025866	Cdca7	cell division cycle associated 7	0.000688884	2.67167
312	A_51_P503756	XR_105809	LOC100505358	uncharacterized LOC100505358	0.00529254	2.67075
5431	A_52_P189377	NM_175367	Ston2	stonin 2	0.00451144	2.66933
3807	A_52_P276719	NM_172666	Agps	alkylglycerone phosphate synthase	0.000230828	2.66859
4328	A_52_P541833	NM_177876	Vps37b	vacuolar protein sorting 37B (yeast)	0.000415738	2.66476
2262	A_51_P117457	NM_175539	Dcaf12l2	DDB1 and CUL4 associated factor 12-like 2	9.50504e-06	2.66305
3179	A_51_P376934	NM_019517	Bace2	beta-site APP-cleaving enzyme 2	0.0031508	2.66078
5002	A_51_P105068	NM_027990	Lypd6b	LY6/PLAUR domain containing 6B	0.00992146	2.65721
4244	A_52_P422172	NM_011932	Dapp1	dual adaptor for phosphotyrosine and 3-phosphoinositides 1	0.000321432	2.65545
1592	A_51_P391695	NM_009163	Sgpl1	sphingosine phosphate lyase 1	5.36561e-05	2.65441
3472	A_52_P546513	ENSMUST00000052164	Ppyr1	pancreatic polypeptide receptor 1	0.00112302	2.64874
430	A_52_P61854	NM_011989	Slc27a4	solute carrier family 27 (fatty acid transporter), member 4	1.42134e-07	2.64865
3066	A_51_P257258	NM_007757	Cpox	coproporphyrinogen oxidase	4.97117e-05	2.64852
2492	A_51_P470630	NM_029809	2310014L17Rik	RIKEN cDNA 2310014L17 gene	0.00289878	2.64846
4415	A_52_P149590	NM_144848	Eppk1	epiplakin 1	0.00107875	2.64728
2374	A_52_P515423	NM_019667	Stam2	signal transducing adaptor molecule (SH3 domain and ITAM motif) 2	1.0648e-05	2.64721
4375	A_52_P60074	NM_001081044	Mylk2	myosin, light polypeptide kinase 2, skeletal muscle	0.00220545	2.64678
1704	A_52_P672368	NM_177086	Zmat4	zinc finger, matrin type 4	0.000256036	2.646
3327	A_51_P309850	NM_007680	Ephb6	Eph receptor B6	0.000177001	2.64221
1793	A_51_P159194	NM_008416	Junb	Jun-B oncogene	3.16483e-06	2.64044
4929	A_51_P215106	NM_008047	Fstl1	follistatin-like 1	0.00116379	2.64008
1762	A_51_P516133	NM_015786	Hist1h1c	histone cluster 1, H1c	3.02479e-05	2.63974
3955	A_51_P395921	NM_033607	Uchl4	ubiquitin carboxyl-terminal esterase L4	0.000160555	2.63928
5151	A_52_P564551	NM_181404	Kank1	KN motif and ankyrin repeat domains 1	0.00123814	2.6385
2397	A_52_P32121	NM_175451	Ckap4	cytoskeleton-associated protein 4	1.04776e-05	2.63751
5602	A_51_P485756	NM_024435	Nts	neurotensin	0.00763363	2.63673
3433	A_51_P186232	NM_181579	Pof1b	premature ovarian failure 1B	0.000180853	2.63464
2202	A_52_P570583	NM_027532	3200002M19Rik	RIKEN cDNA 3200002M19 gene	6.46035e-06	2.63269
2886	A_51_P241861	NM_016921	Tcirg1	T-cell, immune regulator 1, ATPase, H+ transporting, lysosomal V0 protein A3	2.29724e-05	2.63034
5721	A_52_P32402	NM_025286	Slc31a2	solute carrier family 31, member 2	0.00523125	2.62772
4414	A_52_P329256	NM_008044	Fxn	frataxin	0.000430261	2.62702
4901	A_52_P444864	NM_176996	Smo	smoothened homolog (Drosophila)	0.0022459	2.6209
3508	A_51_P477540	NM_026915	Lyzl4	lysozyme-like 4	0.000532734	2.62087
5484	A_51_P153693	NM_001001981	Utp14b	UTP14, U3 small nucleolar ribonucleoprotein, homolog B (yeast)	0.00858085	2.62
824	A_51_P266668	NM_175403	Mlec	malectin	4.86476e-06	2.61999
1304	A_51_P282584	NM_177068	Olfml2b	olfactomedin-like 2B	1.96428e-05	2.61932
4959	A_52_P619851	AK077946	4930518F22Rik	RIKEN cDNA 4930518F22 gene	0.00264229	2.61748
2796	A_52_P279658	NM_009817	Cast	calpastatin	4.92102e-05	2.61694
5741	A_51_P491667	NM_024440	Derl3	Der1-like domain family, member 3	0.00472153	2.61687
764	A_52_P466701	NM_026928	1810014F10Rik	RIKEN cDNA 1810014F10 gene	1.06738e-07	2.61425
2187	A_52_P329875	NM_008929	Dnajc3	DnaJ (Hsp40) homolog, subfamily C, member 3	7.04631e-06	2.61364
3990	A_51_P239766	NM_019676	Plcd1	phospholipase C, delta 1	0.00659266	2.61212
2862	A_51_P102789	NM_007574	C1qc	complement component 1, q subcomponent, C chain	2.61679e-05	2.61075
1111	A_52_P184149	NM_008638	Mthfd2	methylenetetrahydrofolate dehydrogenase (NAD+ dependent), methenyltetrahydrofolate cyclohydrolase	3.90793e-05	2.60742
5854	A_52_P554506	ENSMUST00000139555	Dnajc11	DnaJ (Hsp40) homolog, subfamily C, member 11	0.00746589	2.60622
5137	A_51_P136820	NM_011179	Psap	prosaposin	0.00126617	2.60575
2193	A_51_P180617	NM_153783	Paox	polyamine oxidase (exo-N4-amino)	1.03197e-05	2.60415
5556	A_51_P334199	NM_010143	Ephb3	Eph receptor B3	0.00366498	2.60355
2498	A_51_P371120	NM_019787	Sec23b	SEC23B (S. cerevisiae)	1.08616e-05	2.60245
5271	A_51_P275315	NM_008440	Kif1a	kinesin family member 1A	0.0018428	2.60233
1943	A_52_P433011	NM_001081286	Fat1	FAT tumor suppressor homolog 1 (Drosophila)	0.000187167	2.60192
4723	A_51_P263965	NM_010442	Hmox1	heme oxygenase (decycling) 1	0.000706521	2.60059
3053	A_52_P120719	NM_030554	Rab27b	RAB27b, member RAS oncogene family	3.39402e-05	2.59831
3070	A_51_P242767	NM_153582	Cmtm4	CKLF-like MARVEL transmembrane domain containing 4	8.08451e-05	2.5978
2028	A_51_P474459	NM_007707	Socs3	suppressor of cytokine signaling 3	6.85443e-06	2.59595
2646	A_52_P567469	NM_178420	Nlrx1	NLR family member X1	3.30822e-05	2.59345
3219	A_51_P474643	NM_010655	Kpna2	karyopherin (importin) alpha 2	4.04975e-05	2.59023
4826	A_52_P81101	NM_027184	Ipmk	inositol polyphosphate multikinase	0.000830046	2.59009
2578	A_52_P121916	NM_175489	Osbpl8	oxysterol binding protein-like 8	0.000141828	2.58914
3721	A_51_P270733	NM_009303	Syngr1	synaptogyrin 1	0.000108439	2.58302
684	A_51_P246339	NM_028128	Rfc5	replication factor C (activator 1) 5	1.25142e-07	2.58228
258	A_51_P467953	NM_153388	Lrfn4	leucine rich repeat and fibronectin type III domain containing 4	3.26531e-07	2.5803
4011	A_51_P401673	NM_053072	Fgd6	FYVE, RhoGEF and PH domain containing 6	0.000215087	2.57534
5069	A_52_P92905	NM_138309	Cd99l2	CD99 antigen-like 2	0.00202093	2.57518
4792	A_51_P501453	NM_022430	Ms4a8a	membrane-spanning 4-domains, subfamily A, member 8A	0.000684489	2.5729
4975	A_51_P101929	NM_010705	Lgals3	lectin, galactose binding, soluble 3	0.00122726	2.57245
2571	A_52_P375076	ENSMUST00000160112	Hyou1	hypoxia up-regulated 1	1.36264e-05	2.57008
4105	A_51_P451758	ENSMUST00000144788	Rab3il1	RAB3A interacting protein (rabin3)-like 1	0.00022382	2.56785
630	A_52_P667222	NM_133771	Memo1	mediator of cell motility 1	1.43829e-07	2.56395
3330	A_52_P432919	NM_031874	Rab3d	RAB3D, member RAS oncogene family	6.2809e-05	2.56014
643	A_51_P245485	NM_181848	Optn	optineurin	1.23435e-06	2.55936
3642	A_52_P254275	NM_144515	Zfp52	zinc finger protein 52	9.14134e-05	2.55819
3859	A_51_P253752	NM_001039578	Evi5l	ecotropic viral integration site 5 like	0.000926932	2.5569
1541	A_51_P512820	NM_172733	Dera	2-deoxyribose-5-phosphate aldolase homolog (C. elegans)	1.7057e-06	2.55644
2701	A_51_P199364	NM_016903	Esd	esterase D/formylglutathione hydrolase	1.46414e-05	2.55415
1767	A_51_P272876	NM_001160378	Fam46a	family with sequence similarity 46, member A	6.36394e-05	2.55373
5456	A_51_P258179	NM_016895	Ak2	adenylate kinase 2	0.00254288	2.55054
2078	A_51_P181451	NM_007572	C1qa	complement component 1, q subcomponent, alpha polypeptide	1.30864e-05	2.55053
4205	A_51_P227392	NM_133955	Rhou	ras homolog gene family, member U	0.000300027	2.54949
2409	A_52_P218765	NM_198664	Tbc1d2	TBC1 domain family, member 2	0.000117096	2.54946
3233	A_52_P641922	NM_172501	Nhlrc3	NHL repeat containing 3	6.81216e-05	2.5448
3074	A_52_P283656	NM_175730	Hoxc5	homeobox C5	3.44111e-05	2.54315
5011	A_51_P187491	NM_053087	Epgn	epithelial mitogen	0.00905239	2.54286
48	A_51_P450623	NM_009434	Phlda2	pleckstrin homology-like domain, family A, member 2	7.30281e-07	2.54277
1691	A_51_P429517	NM_026011	Arl8b	ADP-ribosylation factor-like 8B	1.97813e-06	2.5406
1378	A_51_P414115	NM_172607	Naprt1	nicotinate phosphoribosyltransferase domain containing 1	6.01186e-06	2.53893
1968	A_52_P288495	NM_146055	2610301G19Rik	RIKEN cDNA 2610301G19 gene	3.77284e-06	2.53565
823	A_51_P219166	NM_027756	Mfap3l	microfibrillar-associated protein 3-like	2.62651e-06	2.53523
1528	A_51_P275827	NM_144887	Zdhhc5	zinc finger, DHHC domain containing 5	2.95725e-06	2.53513
4371	A_52_P537050	NM_016723	Uchl3	ubiquitin carboxyl-terminal esterase L3 (ubiquitin thiolesterase)	0.000342999	2.53413
3844	A_51_P289380	NM_146853	Olfr1341	olfactory receptor 1341	0.00021898	2.53328
5783	A_51_P370438	NM_022882	Lpin2	lipin 2	0.00537248	2.53286
3971	A_52_P72237	NM_009609	Actg1	actin, gamma, cytoplasmic 1	0.000331888	2.52366
4222	A_52_P61758	NM_027008	Kctd5	potassium channel tetramerisation domain containing 5	0.000332104	2.52195
4873	A_51_P168203	NM_025446	Aig1	androgen-induced 1	0.000922345	2.52083
5454	A_52_P406490	ENSMUST00000139942	Zfp106	zinc finger protein 106	0.00318568	2.51065
393	A_52_P224323	NM_001013581	Pard3	par-3 (partitioning defective 3) homolog (C. elegans)	4.1412e-08	2.50991
4944	A_52_P244193	NM_009846	Cd24a	CD24a antigen	0.000876685	2.50581
3946	A_52_P371108	NM_011799	Cdc6	cell division cycle 6 homolog (S. cerevisiae)	0.00019081	2.50516
3360	A_51_P322677	NM_019819	Dusp14	dual specificity phosphatase 14	0.00436912	2.50322
3647	A_52_P544560	AK011679	Slc22a15	solute carrier family 22 (organic anion/cation transporter), member 15	0.00089595	2.50017
4238	A_51_P517672	NM_178779	Rnf152	ring finger protein 152	0.00313873	2.49938
4306	A_52_P346738	NM_010344	Gsr	glutathione reductase	0.000450259	2.49892
379	A_52_P319438	NM_001039562	Ankrd37	ankyrin repeat domain 37	0.000179979	2.49626
767	A_52_P286970	NM_134080	Flnb	filamin, beta	0.00040502	2.49509
3037	A_51_P483617	NM_029554	0610040J01Rik	RIKEN cDNA 0610040J01 gene	0.000926108	2.4935
4086	A_51_P443723	NM_211358	Slc35c1	solute carrier family 35, member C1	0.00034125	2.49212
1157	A_51_P326854	NM_027394	Ube2cbp	ubiquitin-conjugating enzyme E2C binding protein	6.65816e-06	2.49164
3556	A_52_P672212	NM_007591	Calr	calreticulin	0.000220574	2.49092
2931	A_52_P210164	AK077623	4930471M23Rik	RIKEN cDNA 4930471M23 gene	2.64854e-05	2.49064
5667	A_52_P375021	NM_010758	Mag	myelin-associated glycoprotein	0.0059154	2.48926
2604	A_52_P69707	NM_026170	Ergic1	endoplasmic reticulum-golgi intermediate compartment (ERGIC) 1	3.6219e-05	2.48835
4160	A_52_P391805	NM_028934	4930452B06Rik	RIKEN cDNA 4930452B06 gene	0.00033202	2.48818
4206	A_51_P512627	NM_021482	Syngr4	synaptogyrin 4	0.000860929	2.48655
1597	A_52_P504361	NM_013792	Naglu	alpha-N-acetylglucosaminidase (Sanfilippo disease IIIB)	2.24995e-06	2.48535
5628	A_52_P161987	NR_015558	5031425F14Rik	RIKEN cDNA 5031425F14 gene	0.00791981	2.48355
4450	A_51_P403243	NM_029779	Ccdc116	coiled-coil domain containing 116	0.000517417	2.48321
3497	A_52_P299535	NM_134117	Pkdcc	protein kinase domain containing, cytoplasmic	0.00453828	2.48273
4809	A_51_P203800	NM_172691	B230312A22Rik	RIKEN cDNA B230312A22 gene	0.00201632	2.48219
5701	A_51_P144134	NM_027572	Slc22a16	solute carrier family 22 (organic cation transporter), member 16	0.00551993	2.47941
3338	A_51_P298869	XR_105446	Gm4755	predicted gene 4755	0.00446176	2.47926
4557	A_52_P86965	NM_001204910	AI607873	expressed sequence AI607873	0.00165608	2.47584
4730	A_52_P104761	NM_011276	Rlim	ring finger protein, LIM domain interacting	0.000752039	2.47392
4145	A_51_P342669	NM_023418	Pgam1	phosphoglycerate mutase 1	0.000394685	2.47317
819	A_52_P262883	NM_008889	Ppp1r14b	protein phosphatase 1, regulatory (inhibitor) subunit 14B	6.56758e-07	2.47102
2592	A_51_P455866	NM_010125	Elf5	E74-like factor 5	9.12058e-05	2.47063
4908	A_52_P74441	NM_207176	Tes	testis derived transcript	0.00141126	2.468
1428	A_52_P608024	NM_019769	1500003O03Rik	RIKEN cDNA 1500003O03 gene	1.47104e-06	2.46474
3750	A_51_P237893	AF026509	Itgb3	integrin beta 3	0.000116145	2.46298
4699	A_51_P501018	NM_010892	Nek2	NIMA (never in mitosis gene a)-related expressed kinase 2	0.00111304	2.46202
2120	A_51_P204080	NM_013820	Hk2	hexokinase 2	0.000243959	2.46137
3882	A_51_P258372	NM_030691	Igsf6	immunoglobulin superfamily, member 6	0.00358224	2.46024
78	A_52_P177699	NM_009330	Hnf1b	HNF1 homeobox B	8.33618e-08	2.45861
4021	A_52_P62085	NM_022325	Ctsz	cathepsin Z	0.00018286	2.45651
4711	A_52_P666026	NM_030719	Gatsl2	GATS protein-like 2	0.00129757	2.45362
4648	A_52_P409746	NM_080844	Serpinc1	serine (or cysteine) peptidase inhibitor, clade C (antithrombin), member 1	0.0019727	2.45333
250	A_51_P195958	NM_009344	Phlda1	pleckstrin homology-like domain, family A, member 1	3.84608e-08	2.44957
963	A_51_P206585	NM_009821	Runx1	runt related transcription factor 1	2.34992e-07	2.44929
2924	A_52_P77983	NM_009551	Zfand5	zinc finger, AN1-type domain 5	0.000128754	2.446
1446	A_52_P601240	NM_009729	Atp6v0c	ATPase, H+ transporting, lysosomal V0 subunit C	1.90238e-06	2.44364
4981	A_52_P417489	NM_009873	Cdk6	cyclin-dependent kinase 6	0.00660787	2.44336
726	A_51_P161354	NM_144907	Sesn2	sestrin 2	2.17959e-07	2.4425
3553	A_51_P313581	NM_007980	Fabp2	fatty acid binding protein 2, intestinal	8.68204e-05	2.44188
3124	A_51_P208145	NM_021882	Pmel	premelanosome protein	0.000979477	2.43695
4253	A_52_P627269	NM_198171	Ces2b	carboxyesterase 2B	0.00166105	2.43684
539	A_52_P94071	AK013239	Id2	inhibitor of DNA binding 2	4.90942e-08	2.43609
695	A_51_P442788	NM_080419	Igsf8	immunoglobulin superfamily, member 8	3.71851e-07	2.43594
2050	A_51_P348057	NM_026664	Vps53	vacuolar protein sorting 53 (yeast)	7.16079e-06	2.43549
1087	A_51_P362638	NM_133977	Trf	transferrin	0.0027733	2.4354
3465	A_51_P281586	NM_033569	Cnnm2	cyclin M2	0.000174291	2.43454
2699	A_52_P389105	ENSMUST00000139698	Prkag2	protein kinase, AMP-activated, gamma 2 non-catalytic subunit	0.000140483	2.43435
4185	A_52_P350950	NM_177857	Dennd2c	DENN/MADD domain containing 2C	0.000287155	2.42985
2536	A_52_P678373	NR_033617	Gm12830	predicted gene 12830	0.000293316	2.4295
2639	A_51_P265695	NM_008085	Gapdhs	glyceraldehyde-3-phosphate dehydrogenase, spermatogenic	0.000345481	2.42915
4190	A_52_P547612	NM_178715	Tmem30b	transmembrane protein 30B	0.001413	2.4275
5755	A_51_P178319	NM_029466	Arl5b	ADP-ribosylation factor-like 5B	0.00492635	2.42722
2110	A_51_P369371	NM_145500	Ubtd1	ubiquitin domain containing 1	7.58469e-06	2.42574
4287	A_51_P208680	NM_145409	Chtf18	CTF18, chromosome transmission fidelity factor 18 homolog (S. cerevisiae)	0.000286084	2.4219
4322	A_52_P385139	NM_008098	Mtpn	myotrophin	0.000308516	2.42093
2991	A_52_P321733	NM_010798	Mif	macrophage migration inhibitory factor	0.000150372	2.41922
3734	A_51_P219918	NM_172383	Tmem125	transmembrane protein 125	0.000567126	2.41817
5180	A_51_P297925	NM_153159	Zc3h12a	zinc finger CCCH type containing 12A	0.00131192	2.41713
4708	A_52_P34704	NR_028429	Thap6	THAP domain containing 6	0.00191914	2.41529
3364	A_51_P415688	NM_025278	Gng12	guanine nucleotide binding protein (G protein), gamma 12	5.37572e-05	2.41439
1974	A_51_P181227	NM_001038627	Smurf1	SMAD specific E3 ubiquitin protein ligase 1	0.00182825	2.41318
4583	A_52_P168028	NM_146006	Lss	lanosterol synthase	0.000620552	2.41149
32	A_52_P31814	NR_027943	1110038B12Rik	RIKEN cDNA 1110038B12 gene	6.68574e-10	2.41118
1553	A_52_P4657	NM_172722	Naa25	N(alpha)-acetyltransferase 25, NatB auxiliary subunit	3.79342e-06	2.40983
1208	A_52_P313813	NM_026631	Nhp2	NHP2 ribonucleoprotein homolog (yeast)	5.05809e-07	2.40978
5538	A_51_P498882	NM_010001	Cyp2c37	cytochrome P450, family 2. subfamily c, polypeptide 37	0.0036458	2.40945
195	A_52_P492550	NM_028639	Ttc7	tetratricopeptide repeat domain 7	1.97071e-05	2.40938
2131	A_52_P333610	ENSMUST00000041641	Solh	small optic lobes homolog (Drosophila)	5.23029e-06	2.40466
2251	A_52_P611650	ENSMUST00000108338	Tlcd1	TLC domain containing 1	0.000695675	2.4044
5433	A_51_P363258	NM_133731	Prss22	protease, serine, 22	0.00904026	2.40359
2206	A_52_P236160	NM_028188	Rusc1	RUN and SH3 domain containing 1	0.000410636	2.39339
2128	A_51_P230926	NM_025788	Nacc1	nucleus accumbens associated 1, BEN and BTB (POZ) domain containing	0.000351273	2.39281
1404	A_51_P487108	NM_011241	Rangap1	RAN GTPase activating protein 1	0.000203298	2.39215
5284	A_51_P391754	NM_009230	Soat1	sterol O-acyltransferase 1	0.00849608	2.39178
1544	A_52_P541826	NM_144958	Eif4a1	eukaryotic translation initiation factor 4A1	2.39647e-06	2.39151
232	A_52_P296996	NM_148929	Slc9a8	solute carrier family 9 (sodium/hydrogen exchanger), member 8	5.31265e-07	2.39091
4948	A_51_P344752	NM_080559	Sh3bgrl3	SH3 domain binding glutamic acid-rich protein-like 3	0.0010779	2.39037
5350	A_52_P213889	NM_172476	Tmc7	transmembrane channel-like gene family 7	0.00404054	2.38657
5498	A_52_P636446	NM_001008233	Plekhn1	pleckstrin homology domain containing, family N member 1	0.00298554	2.38341
3409	A_51_P158210	NM_008564	Mcm2	minichromosome maintenance deficient 2 mitotin (S. cerevisiae)	6.60025e-05	2.3829
1102	A_51_P498631	NM_018769	Dfna5	deafness, autosomal dominant 5 (human)	0.000414432	2.38124
3625	A_52_P311068	NM_138749	Plxnb2	plexin B2	0.000257939	2.37907
4184	A_52_P452747	NM_010018	Dao	D-amino acid oxidase	0.00175378	2.37864
1894	A_51_P104409	NM_029401	Vwa5b1	von Willebrand factor A domain containing 5B1	3.70858e-05	2.37693
1041	A_52_P424037	NM_019553	Ddx21	DEAD (Asp-Glu-Ala-Asp) box polypeptide 21	5.38566e-06	2.37415
1995	A_52_P502684	NM_007999	Fen1	flap structure specific endonuclease 1	7.53302e-06	2.37338
1293	A_52_P1687	NM_008084	Gapdh	glyceraldehyde-3-phosphate dehydrogenase	1.14353e-05	2.37294
3023	A_52_P174386	NM_025821	Carhsp1	calcium regulated heat stable protein 1	6.51856e-05	2.37267
5731	A_52_P485275	NM_001033638	Crxos1	Crx opposite strand transcript 1	0.00712819	2.37057
1779	A_52_P539632	NM_008883	Plxna3	plexin A3	9.08756e-06	2.37042
3780	A_52_P119128	NR_003622	Gm5065	predicted gene 5065	0.00104064	2.36836
3059	A_51_P314907	NM_013726	Dbf4	DBF4 homolog (S. cerevisiae)	3.18279e-05	2.36801
5459	A_52_P284652	ENSMUST00000140476	Wrb	tryptophan rich basic protein	0.00628545	2.36764
5012	A_51_P342446	NM_008088	Gas7	growth arrest specific 7	0.00172191	2.36638
5732	A_52_P308857	NM_178918	Utp15	UTP15, U3 small nucleolar ribonucleoprotein, homolog (yeast)	0.00558703	2.35754
2435	A_51_P355472	NM_025385	Prr13	proline rich 13	2.16051e-05	2.35632
518	A_51_P327564	NM_009752	Glb1	galactosidase, beta 1	6.51114e-08	2.35624
2766	A_52_P605296	NM_145514	Wdr26	WD repeat domain 26	1.68462e-05	2.35296
335	A_52_P608755	NM_001033236	Mettl21d	methyltransferase like 21D	0.000135038	2.35054
929	A_52_P68175	NM_001033189	C77080	expressed sequence C77080	1.53852e-05	2.35029
3935	A_51_P420655	NM_180588	Reep4	receptor accessory protein 4	0.000172562	2.34974
4551	A_51_P346964	NM_029844	Mrap	melanocortin 2 receptor accessory protein	0.000489062	2.34938
5494	A_52_P151467	NM_027498	Sik3	SIK family kinase 3	0.00547014	2.34826
1024	A_51_P338336	NM_172552	Tdg	thymine DNA glycosylase	6.00628e-07	2.34385
861	A_51_P223709	NM_080850	Pask	PAS domain containing serine/threonine kinase	2.60333e-07	2.34328
2853	A_51_P338713	M31690	Ass1	argininosuccinate synthetase 1	0.00474465	2.34191
1066	A_52_P442234	NM_008197	H1f0	H1 histone family, member 0	5.09923e-06	2.34075
773	A_52_P43943	ENSMUST00000109412	Cpeb4	cytoplasmic polyadenylation element binding protein 4	1.23915e-07	2.33766
774	A_52_P651371	NM_199035	Alg8	asparagine-linked glycosylation 8 homolog (yeast, alpha-1,3-glucosyltransferase)	1.51435e-06	2.33676
5434	A_51_P205334	NM_009401	Tnfrsf8	tumor necrosis factor receptor superfamily, member 8	0.00367402	2.33449
1379	A_52_P614417	NR_033215	3000002C10Rik	glyceraldehyde-3-phosphate dehydrogenase pseudogene	1.26819e-05	2.3337
5091	A_52_P92991	NM_001001335	Plekha8	pleckstrin homology domain containing, family A (phosphoinositide binding specific) member 8	0.0020362	2.3331
1844	A_51_P278686	NM_001177845	Tirap	toll-interleukin 1 receptor (TIR) domain-containing adaptor protein	2.77809e-06	2.33019
956	A_52_P537084	AK049387	Rps24	ribosomal protein S24	1.68698e-05	2.32821
2129	A_51_P133713	NM_173189	Mcph1	microcephaly, primary autosomal recessive 1	1.41254e-05	2.32473
154	A_52_P638605	NM_009678	Ap1m2	adaptor protein complex AP-1, mu 2 subunit	1.7759e-07	2.32469
4369	A_51_P442719	NM_181399	Usp6nl	USP6 N-terminal like	0.000387093	2.32347
2998	A_52_P558122	NM_207677	Dedd2	death effector domain-containing DNA binding protein 2	7.33898e-05	2.32263
1416	A_52_P623058	NM_177994	C030046I01Rik	RIKEN cDNA C030046I01 gene	2.11264e-05	2.32183
2703	A_51_P497350	AF099016	Spint2	serine protease inhibitor, Kunitz type 2	0.000738634	2.31944
5058	A_51_P343309	NM_009908	Cmas	cytidine monophospho-N-acetylneuraminic acid synthetase	0.00903308	2.31911
5719	A_51_P296013	NM_007547	Sirpa	signal-regulatory protein alpha	0.00479906	2.31848
2502	A_52_P477489	NM_029663	Eef1d	eukaryotic translation elongation factor 1 delta (guanine nucleotide exchange protein)	1.73191e-05	2.31788
1349	A_52_P307628	NM_028767	Foxp4	forkhead box P4	0.00168739	2.31756
4091	A_52_P657812	NM_173390	Nhsl1	NHS-like 1	0.000657873	2.31734
3007	A_51_P390260	NM_026444	Cs	citrate synthase	2.87225e-05	2.31187
1517	A_52_P97258	NM_013500	Hapln1	hyaluronan and proteoglycan link protein 1	0.00120665	2.31171
4170	A_51_P316993	NM_019717	Atl2	atlastin GTPase 2	0.000244593	2.30893
5027	A_51_P456266	NM_019392	Tyro3	TYRO3 protein tyrosine kinase 3	0.0024208	2.30759
5478	A_52_P372936	NM_027749	Cpvl	carboxypeptidase, vitellogenic-like	0.00418461	2.30753
2188	A_52_P401579	NM_145390	Tnpo2	transportin 2 (importin 3, karyopherin beta 2b)	0.000116159	2.30685
2842	A_51_P387608	NM_010431	Hif1a	hypoxia inducible factor 1, alpha subunit	2.57173e-05	2.30516
4446	A_52_P339912	NM_172439	Inpp5j	inositol polyphosphate 5-phosphatase J	0.00183242	2.30474
369	A_51_P261087	NM_027106	Avpi1	arginine vasopressin-induced 1	8.06079e-08	2.30465
3842	A_51_P211491	NM_010368	Gusb	glucuronidase, beta	0.000172026	2.30317
2908	A_52_P254789	NM_021296	Grpel2	GrpE-like 2, mitochondrial	7.63741e-05	2.30247
4485	A_52_P328012	NM_176919	Ppm1h	protein phosphatase 1H (PP2C domain containing)	0.00230677	2.30228
3519	A_51_P228354	NM_178111	Trp53inp2	transformation related protein 53 inducible nuclear protein 2	7.60581e-05	2.30128
4368	A_51_P426792	U17282	Atp4a	ATPase, H+/K+ exchanging, gastric, alpha polypeptide	0.00193809	2.29834
4694	A_51_P169061	NM_173014	Lpcat2	lysophosphatidylcholine acyltransferase 2	0.00425607	2.29749
2714	A_51_P288162	NM_197982	Ddx39	DEAD (Asp-Glu-Ala-Asp) box polypeptide 39	2.54261e-05	2.29439
3369	A_52_P299684	NM_172465	Zdhhc9	zinc finger, DHHC domain containing 9	6.64198e-05	2.2934
936	A_52_P48155	NM_181582	Eif5a	eukaryotic translation initiation factor 5A	3.73068e-07	2.29318
2553	A_52_P436447	NM_028048	Slc25a35	solute carrier family 25, member 35	1.67282e-05	2.28989
5775	A_51_P509824	AK039372	A330033J07Rik	RIKEN cDNA A330033J07 gene	0.00656478	2.28884
1576	A_52_P617020	NM_009681	Ap3s1	adaptor-related protein complex 3, sigma 1 subunit	1.66934e-06	2.28867
1868	A_52_P505346	NM_031869	Prkab1	protein kinase, AMP-activated, beta 1 non-catalytic subunit	0.000233505	2.28682
1114	A_52_P62986	NM_177340	Synpo	synaptopodin	8.91345e-05	2.28671
1722	A_52_P559618	NM_030694	Ifitm2	interferon induced transmembrane protein 2	6.86364e-05	2.28522
5746	A_51_P122614	NM_144835	Heatr1	HEAT repeat containing 1	0.00667192	2.28284
1449	A_52_P5331	NR_027810	1110006O24Rik	RIKEN cDNA 1110006O24 gene	4.09202e-05	2.28133
3118	A_51_P298933	AK032990	Anks6	ankyrin repeat and sterile alpha motif domain containing 6	3.77179e-05	2.28104
5296	A_51_P392894	NM_134109	Ildr1	immunoglobulin-like domain containing receptor 1	0.00223571	2.2809
4575	A_51_P462658	NM_008431	Kcnk4	potassium channel, subfamily K, member 4	0.000483555	2.28031
2038	A_51_P154983	NM_022409	Zfp296	zinc finger protein 296	5.02891e-06	2.2785
2080	A_52_P263490	NM_172615	1700021K19Rik	RIKEN cDNA 1700021K19 gene	0.00271325	2.27736
2770	A_52_P176160	NM_016661	Ahcy	S-adenosylhomocysteine hydrolase	0.00102347	2.27724
5374	A_51_P269687	NM_011133	Pole2	polymerase (DNA directed), epsilon 2 (p59 subunit)	0.00237855	2.27589
4637	A_51_P383544	AK041224	Klre1	killer cell lectin-like receptor family E member 1	0.00167068	2.27444
1215	A_51_P151003	X73360	Tle3	transducin-like enhancer of split 3, homolog of Drosophila E(spl)	3.15595e-05	2.27393
1391	A_52_P127362	NM_029478	Vmp1	vacuole membrane protein 1	1.15304e-05	2.27318
1629	A_52_P380094	NM_028195	Cyth4	cytohesin 4	6.32624e-06	2.27309
3920	A_51_P345159	NM_026024	Ube2t	ubiquitin-conjugating enzyme E2T (putative)	0.000215441	2.27301
2762	A_51_P160413	NM_178691	Yod1	YOD1 OTU deubiquitinating enzyme 1 homologue (S. cerevisiae)	0.000135139	2.27299
3107	A_51_P395011	NM_007523	Bak1	BCL2-antagonist/killer 1	3.24352e-05	2.27256
5064	A_51_P139410	NM_008478	L1cam	L1 cell adhesion molecule	0.00311936	2.27198
2221	A_52_P469381	NM_026965	Comtd1	catechol-O-methyltransferase domain containing 1	6.9954e-06	2.26979
5344	A_51_P291361	NM_001013365	Osm	oncostatin M	0.00176956	2.26828
1971	A_51_P271439	NM_001033445	Fam59a	family with sequence similarity 59, member A	2.21362e-05	2.26825
3751	A_51_P505339	NM_025596	Prelid1	PRELI domain containing 1	0.000148503	2.2682
3644	A_52_P561650	NM_147776	Vwa1	von Willebrand factor A domain containing 1	0.000388347	2.26757
5696	A_51_P182796	NM_009373	Tgm2	transglutaminase 2, C polypeptide	0.00433052	2.26701
3026	A_51_P168762	NM_178589	Tnfrsf21	tumor necrosis factor receptor superfamily, member 21	0.00108163	2.26695
3771	A_51_P199927	NM_133878	Rcc1	regulator of chromosome condensation 1	0.00018699	2.26643
5230	A_52_P387717	NM_001081073	Cep76	centrosomal protein 76	0.00159526	2.26641
783	A_51_P215887	NM_019698	Aldh18a1	aldehyde dehydrogenase 18 family, member A1	6.17686e-06	2.26631
3078	A_51_P205290	NM_172415	Arhgef10l	Rho guanine nucleotide exchange factor (GEF) 10-like	0.000190942	2.26456
60	A_51_P497402	NM_183091	Tonsl	tonsoku-like, DNA repair protein	2.87288e-08	2.26222
2613	A_51_P320523	NM_012023	Ppp2r5c	protein phosphatase 2, regulatory subunit B (B56), gamma isoform	0.000104274	2.26097
2213	A_51_P248067	NM_007971	Ezh2	enhancer of zeste homolog 2 (Drosophila)	1.08386e-05	2.26093
535	A_51_P221762	NM_007936	Epha4	Eph receptor A4	4.87846e-07	2.25977
4905	A_51_P120717	NM_010721	Lmnb1	lamin B1	0.00117885	2.25878
5706	A_52_P14600	NM_007654	Cd72	CD72 antigen	0.00512025	2.25557
1261	A_51_P240801	NM_028261	Tmem173	transmembrane protein 173	2.16716e-06	2.25487
3421	A_52_P37757	NM_026146	Eps8l1	EPS8-like 1	0.000120066	2.25381
4129	A_51_P295206	NM_178309	Brip1	BRCA1 interacting protein C-terminal helicase 1	0.000225698	2.24908
1987	A_51_P146505	NM_029570	Atp11b	ATPase, class VI, type 11B	5.89998e-06	2.24616
4032	A_51_P409496	NM_181416	Arhgap11a	Rho GTPase activating protein 11A	0.000194286	2.24609
1469	A_51_P362514	NM_030244	Ier5l	immediate early response 5-like	1.1573e-06	2.24597
2248	A_52_P111866	NM_028108	Naa50	N(alpha)-acetyltransferase 50, NatE catalytic subunit	7.64316e-06	2.24523
5584	A_51_P326932	NM_181348	Prune2	prune homolog 2 (Drosophila)	0.00414503	2.2451
2897	A_51_P489153	NM_023733	Crot	carnitine O-octanoyltransferase	3.92808e-05	2.24486
5405	A_52_P472926	NM_001001489	BC021785	cDNA sequence BC021785	0.00389051	2.24486
2772	A_51_P335419	NM_027945	Csl	citrate synthase like	2.78268e-05	2.24285
3142	A_51_P231958	NM_026507	Zwilch	Zwilch, kinetochore associated, homolog (Drosophila)	7.83885e-05	2.24073
2377	A_51_P205943	NM_010414	Htt	huntingtin	1.1238e-05	2.23978
5920	A_52_P201337	NM_010900	Nfatc2ip	nuclear factor of activated T-cells, cytoplasmic, calcineurin-dependent 2 interacting protein	0.00842698	2.2386
5674	A_51_P213666	NM_001163609	Psma8	proteasome (prosome, macropain) subunit, alpha type, 8	0.00663881	2.23796
5828	A_51_P169714	NM_001024539	Shc2	SHC (Src homology 2 domain containing) transforming protein 2	0.00806455	2.23731
4658	A_52_P494930	NM_001162999	Fnip2	folliculin interacting protein 2	0.00280395	2.23624
3798	A_52_P468068	NM_001163098	Tchh	trichohyalin	0.000321697	2.23323
715	A_51_P301207	NM_023197	2310008H09Rik	RIKEN cDNA 2310008H09 gene	8.70712e-07	2.23287
5844	A_52_P478339	NM_026527	Chac2	ChaC, cation transport regulator homolog 2 (E. coli)	0.00652933	2.23279
4050	A_51_P198775	NM_201364	BC055324	cDNA sequence BC055324	0.000362752	2.23072
1896	A_52_P537566	NM_177150	Cenpt	centromere protein T	3.09682e-06	2.23017
2734	A_51_P159206	NM_008875	Pld1	phospholipase D1	0.000217199	2.22899
5118	A_52_P597800	NM_007961	Etv6	ets variant gene 6 (TEL oncogene)	0.00122094	2.22837
5262	A_51_P435968	NM_134131	Tnfaip8	tumor necrosis factor, alpha-induced protein 8	0.00221502	2.22747
5030	A_51_P371051	NM_028608	Glipr1	GLI pathogenesis-related 1 (glioma)	0.00148842	2.22698
826	A_52_P473966	NM_134090	Kdelr3	KDEL (Lys-Asp-Glu-Leu) endoplasmic reticulum protein retention receptor 3	4.25745e-05	2.22651
2507	A_52_P375803	NM_020588	Tmem183a	transmembrane protein 183A	1.23139e-05	2.22563
1412	A_52_P265524	NM_011026	P2rx4	purinergic receptor P2X, ligand-gated ion channel 4	1.28689e-06	2.22535
2794	A_52_P176983	NR_045776	9530080O11Rik	RIKEN cDNA 9530080O11 gene	0.000406236	2.22504
3393	A_52_P238159	XM_003085748	Gm9975	predicted gene 9975	0.000194845	2.22471
3486	A_51_P146320	NM_013660	Sema4d	sema domain, immunoglobulin domain (Ig), transmembrane domain (TM) and short cytoplasmic domain, (semaphorin) 4D	0.00032474	2.22248
3989	A_52_P339606	NM_175833	Cdv3	carnitine deficiency-associated gene expressed in ventricle 3	0.000180569	2.22028
5842	A_51_P459498	NM_009967	Crygs	crystallin, gamma S	0.00958852	2.21966
4080	A_51_P394754	NM_021506	Sh3rf1	SH3 domain containing ring finger 1	0.000781473	2.21673
3707	A_52_P674578	NM_178645	Blmh	bleomycin hydrolase	0.000104702	2.21568
2555	A_51_P400498	NM_001081102	Whsc1	Wolf-Hirschhorn syndrome candidate 1 (human)	0.000130501	2.21382
4824	A_51_P401451	NM_009862	Cdc45	cell division cycle 45 homolog (S. cerevisiae)	0.000917445	2.21377
5508	A_52_P496403	NM_198000	1700001O22Rik	RIKEN cDNA 1700001O22 gene	0.00288738	2.21327
4107	A_51_P222453	NM_025311	D14Ertd449e	DNA segment, Chr 14, ERATO Doi 449, expressed	0.00158659	2.21217
2681	A_51_P393958	NM_025995	Fbxo5	F-box protein 5	1.88089e-05	2.21215
2484	A_51_P430450	NM_026454	Ube2f	ubiquitin-conjugating enzyme E2F (putative)	1.70877e-05	2.21088
289	A_51_P496590	NM_146099	D19Wsu162e	DNA segment, Chr 19, Wayne State University 162, expressed	7.23879e-08	2.20951
3838	A_52_P379531	NM_011589	Timeless	timeless homolog (Drosophila)	0.000132693	2.20811
3004	A_51_P131800	NM_007806	Cyba	cytochrome b-245, alpha polypeptide	9.4062e-05	2.20714
1130	A_52_P93969	NM_007481	Arf6	ADP-ribosylation factor 6	8.92669e-05	2.20665
5882	A_51_P279955	NM_175011	E330017A01Rik	RIKEN cDNA E330017A01 gene	0.0086866	2.20606
5620	A_51_P483118	NM_016660	Hmga1	high mobility group AT-hook 1	0.00933829	2.20564
2882	A_52_P437066	ENSMUST00000048361	Gm5331	predicted gene 5331	0.000151309	2.20291
4759	A_51_P267033	ENSMUST00000153416	L3mbtl1	l(3)mbt-like (Drosophila)	0.00387089	2.20235
285	A_52_P662796	NM_028110	Dennd2d	DENN/MADD domain containing 2D	4.65188e-06	2.20198
5517	A_51_P230055	NM_146504	Olfr961	olfactory receptor 961	0.00292916	2.20135
3919	A_52_P148069	NM_026056	Cap2	CAP, adenylate cyclase-associated protein, 2 (yeast)	0.00519276	2.20056
864	A_52_P83913	NM_138744	Ssx2ip	synovial sarcoma, X breakpoint 2 interacting protein	4.11619e-06	2.1989
1991	A_52_P479599	NM_010438	Hk1	hexokinase 1	0.00328686	2.1988
2147	A_51_P505172	NM_025674	Tcf19	transcription factor 19	6.30204e-06	2.19658
3020	A_51_P491504	NM_172532	Aldh5a1	aldhehyde dehydrogenase family 5, subfamily A1	3.17173e-05	2.19574
2999	A_52_P13448	NM_026515	2810417H13Rik	RIKEN cDNA 2810417H13 gene	3.30005e-05	2.19411
4444	A_51_P434017	NM_133903	Spon2	spondin 2, extracellular matrix protein	0.0010486	2.19345
5569	A_51_P425847	ENSMUST00000115502	Ulbp1	UL16 binding protein 1	0.00313902	2.19304
2691	A_52_P453417	NM_026247	Alg13	asparagine-linked glycosylation 13 homolog (S. cerevisiae)	1.60012e-05	2.19144
234	A_51_P515623	NM_026111	Qpctl	glutaminyl-peptide cyclotransferase-like	2.03209e-08	2.18847
248	A_52_P412321	NM_027654	Pcgf6	polycomb group ring finger 6	8.42394e-08	2.18739
3256	A_52_P228059	NM_027722	Nudt4	nudix (nucleoside diphosphate linked moiety X)-type motif 4	0.000374086	2.18374
1464	A_52_P307394	NM_011322	Scn1b	sodium channel, voltage-gated, type I, beta	0.000144396	2.18278
3381	A_52_P76931	NM_172598	Wdhd1	WD repeat and HMG-box DNA binding protein 1	5.69408e-05	2.18043
895	A_51_P184928	NM_028968	Ifitm7	interferon induced transmembrane protein 7	0.000561364	2.1802
2663	A_52_P615877	NM_023117	Cdc25b	cell division cycle 25 homolog B (S. pombe)	0.0025477	2.17672
725	A_52_P444804	NM_013742	Cars	cysteinyl-tRNA synthetase	4.88624e-06	2.17337
1675	A_51_P442933	NM_177275	Amigo3	adhesion molecule with Ig like domain 3	9.84541e-06	2.17306
3166	A_51_P287418	NM_008548	Man1a	mannosidase 1, alpha	0.000969036	2.17301
1504	A_51_P348494	NM_009121	Sat1	spermidine/spermine N1-acetyl transferase 1	1.44225e-06	2.17237
5167	A_52_P25560	NM_133716	Smap2	stromal membrane-associated GTPase-activating protein 2	0.00191274	2.1721
4224	A_51_P196687	NM_008338	Ifngr2	interferon gamma receptor 2	0.000253879	2.17153
3451	A_51_P260513	NM_009087	Polr1d	polymerase (RNA) I polypeptide D	6.64747e-05	2.1711
5360	A_51_P421140	NM_026473	Tubb6	tubulin, beta 6 class V	0.00184878	2.16934
1273	A_51_P299644	NM_031156	Ide	insulin degrading enzyme	1.30908e-06	2.16883
3872	A_51_P255682	NM_008594	Mfge8	milk fat globule-EGF factor 8 protein	0.00153571	2.16859
2914	A_51_P266138	AK008397	2010111I01Rik	RIKEN cDNA 2010111I01 gene	5.30341e-05	2.16759
5019	A_52_P678096	NM_146227	Prss50	protease, serine, 50	0.0039787	2.16702
2467	A_51_P423127	NM_001077411	Gba	glucosidase, beta, acid	1.30615e-05	2.16668
2879	A_51_P455208	NM_011204	Ptpn13	protein tyrosine phosphatase, non-receptor type 13	2.11085e-05	2.16657
3960	A_51_P455620	NM_177628	Fam167a	family with sequence similarity 167, member A	0.00246235	2.16525
1997	A_51_P342906	NM_009164	Sh3bp1	SH3-domain binding protein 1	4.67917e-06	2.16448
4358	A_52_P80391	NM_033072	Mbd6	methyl-CpG binding domain protein 6	0.00801527	2.16429
1343	A_52_P370560	NM_011690	Vars	valyl-tRNA synthetase	3.72023e-05	2.16345
836	A_51_P158876	NM_023203	Dctpp1	dCTP pyrophosphatase 1	2.65148e-07	2.16148
63	A_52_P188678	NM_001159724	Pvrl2	poliovirus receptor-related 2	6.76219e-08	2.15922
4410	A_52_P527874	NM_199447	Rrp12	ribosomal RNA processing 12 homolog (S. cerevisiae)	0.00270244	2.15832
5156	A_52_P370133	NM_020505	Vav3	vav 3 oncogene	0.0055167	2.1583
5017	A_52_P463365	NM_008971	Twf1	twinfilin, actin-binding protein, homolog 1 (Drosophila)	0.00195099	2.15764
5252	A_51_P314501	NM_153168	Lars2	leucyl-tRNA synthetase, mitochondrial	0.00544928	2.15735
3267	A_52_P315280	NM_010918	Nktr	natural killer tumor recognition sequence	6.06613e-05	2.15452
1993	A_51_P450487	NM_009270	Sqle	squalene epoxidase	0.00135257	2.1528
5430	A_52_P78123	NM_026893	Dcaf12	DDB1 and CUL4 associated factor 12	0.00234331	2.15228
5717	A_52_P530291	NM_008842	Pim1	proviral integration site 1	0.00444717	2.15115
1686	A_52_P191468	NM_138589	Ubfd1	ubiquitin family domain containing 1	2.9219e-05	2.14542
828	A_52_P461313	NM_001105196	Tfe3	transcription factor E3	0.00094867	2.14377
5304	A_52_P257426	NM_133191	Eps8l2	EPS8-like 2	0.00252189	2.14349
4465	A_52_P672761	NM_001113460	Tec	tec protein tyrosine kinase	0.000825299	2.14323
4194	A_51_P411253	NM_011063	Pea15a	phosphoprotein enriched in astrocytes 15A	0.00352023	2.14291
3215	A_51_P423762	NM_175211	Ralgps1	Ral GEF with PH domain and SH3 binding motif 1	0.00025364	2.14236
1556	A_52_P1068320	NM_009399	Tnfrsf11a	tumor necrosis factor receptor superfamily, member 11a	2.1919e-06	2.13996
4500	A_51_P244565	NM_146315	Olfr62	olfactory receptor 62	0.00233812	2.13827
4957	A_51_P264884	NM_172277	Snx8	sorting nexin 8	0.00282077	2.13804
3076	A_51_P502082	NM_009103	Rrm1	ribonucleotide reductase M1	5.18703e-05	2.13681
960	A_52_P505413	NM_023663	Ripk4	receptor-interacting serine-threonine kinase 4	1.62245e-06	2.13586
5568	A_51_P108108	NM_153074	Lrrc25	leucine rich repeat containing 25	0.00336617	2.13544
2711	A_52_P288614	NM_025936	Rars	arginyl-tRNA synthetase	3.77904e-05	2.1342
3278	A_52_P485142	NM_011520	Sdc3	syndecan 3	4.91995e-05	2.13322
5174	A_52_P496202	NM_013892	Pcsk1n	proprotein convertase subtilisin/kexin type 1 inhibitor	0.00266126	2.13213
571	A_52_P27694	NM_027419	2810408A11Rik	RIKEN cDNA 2810408A11 gene	2.77272e-05	2.13142
2119	A_51_P294020	NM_174989	Ticam1	toll-like receptor adaptor molecule 1	2.83339e-05	2.12924
4971	A_51_P230624	NM_001162903	2010109K11Rik	RIKEN cDNA 2010109K11 gene	0.000966957	2.12804
4924	A_51_P507622	NM_181593	Itpkc	inositol 1,4,5-trisphosphate 3-kinase C	0.000797401	2.128
5361	A_51_P228883	NM_016865	Htatip2	HIV-1 tat interactive protein 2, homolog (human)	0.00191457	2.12777
4823	A_51_P254906	NM_178682	4933426M11Rik	RIKEN cDNA 4933426M11 gene	0.002094	2.12745
549	A_51_P480020	NR_040298	4931408D14Rik	RIKEN cDNA 4931408D14 gene	0.00020121	2.12604
1437	A_51_P416585	NM_133808	Hdlbp	high density lipoprotein (HDL) binding protein	1.00494e-05	2.12277
4715	A_51_P507410	NM_008255	Hmgcr	3-hydroxy-3-methylglutaryl-Coenzyme A reductase	0.000555758	2.12241
3973	A_51_P151234	NM_147098	Olfr630	olfactory receptor 630	0.00102531	2.12186
3913	A_52_P350512	NM_145996	Arid5a	AT rich interactive domain 5A (MRF1-like)	0.00107889	2.12094
3510	A_52_P628741	NM_133985	Oxsr1	oxidative-stress responsive 1	0.000191016	2.1208
5181	A_52_P368384	NM_028712	Rap2b	RAP2B, member of RAS oncogene family	0.00149864	2.11932
3902	A_51_P168632	NM_008921	Prim1	DNA primase, p49 subunit	0.00014733	2.11862
2881	A_52_P422675	NM_207659	Hook3	hook homolog 3 (Drosophila)	2.10631e-05	2.11822
4559	A_51_P267783	NM_008350	Il11	interleukin 11	0.00051758	2.1134
4787	A_51_P406115	AF011379	Adam10	a disintegrin and metallopeptidase domain 10	0.000659182	2.11277
4281	A_51_P311977	NM_011733	Csda	cold shock domain protein A	0.00054147	2.11059
4845	A_52_P363039	NM_144818	Ncaph	non-SMC condensin I complex, subunit H	0.000793791	2.11013
2875	A_52_P143982	NM_134159	Il17rc	interleukin 17 receptor C	2.17113e-05	2.10925
5272	A_51_P237206	NM_009482	Utf1	undifferentiated embryonic cell transcription factor 1	0.00330448	2.10805
5902	A_52_P104824	NM_019670	Diap3	diaphanous homolog 3 (Drosophila)	0.00864575	2.10737
5943	A_52_P582374	NM_178825	Epsti1	epithelial stromal interaction 1 (breast)	0.00962016	2.10637
2994	A_51_P164817	ENSMUST00000040523	Adamts2	a disintegrin-like and metallopeptidase (reprolysin type) with thrombospondin type 1 motif, 2	3.32741e-05	2.10585
2025	A_52_P677963	NM_026951	Pex11c	peroxisomal biogenesis factor 11 gamma	5.60066e-05	2.10499
1042	A_52_P579654	NM_148958	Osbpl10	oxysterol binding protein-like 10	0.000188454	2.10453
5342	A_51_P132978	NM_010497	Idh1	isocitrate dehydrogenase 1 (NADP+), soluble	0.00189636	2.10428
511	A_51_P473576	NM_009687	Apex1	apurinic/apyrimidinic endonuclease 1	1.46441e-07	2.10333
4524	A_52_P518160	NM_016722	Galns	galactosamine (N-acetyl)-6-sulfate sulfatase	0.000441048	2.10294
2911	A_51_P331003	NM_011976	Sema4g	sema domain, immunoglobulin domain (Ig), transmembrane domain (TM) and short cytoplasmic domain, (semaphorin) 4G	0.00574227	2.1025
1851	A_52_P491569	NM_028820	1700017B05Rik	RIKEN cDNA 1700017B05 gene	6.68013e-05	2.10142
1534	A_51_P392429	NM_175534	Mrgpre	MAS-related GPR, member E	7.88648e-06	2.10045
5495	A_52_P309364	NM_178684	Mapk1ip1l	mitogen-activated protein kinase 1 interacting protein 1-like	0.00320191	2.09836
5160	A_51_P137953	NM_009466	Ugdh	UDP-glucose dehydrogenase	0.00645198	2.09811
4638	A_52_P575658	NM_029352	Dusp9	dual specificity phosphatase 9	0.00107608	2.0966
2366	A_52_P323331	NM_146008	Tcp11l2	t-complex 11 (mouse) like 2	3.83492e-05	2.09637
5215	A_52_P426049	NM_020044	Lat2	linker for activation of T cells family, member 2	0.00141063	2.09612
4607	A_51_P124550	NM_139292	Reep6	receptor accessory protein 6	0.00627961	2.09445
1058	A_52_P257590	NM_009372	Tgif1	TGFB-induced factor homeobox 1	2.1021e-05	2.09383
3674	A_51_P385054	NM_011035	Pak1	p21 protein (Cdc42/Rac)-activated kinase 1	0.00266057	2.09188
5843	A_52_P355084	NM_144797	Metrnl	meteorin, glial cell differentiation regulator-like	0.0066094	2.0911
1766	A_52_P408826	AK079287	9530083O12Rik	RIKEN cDNA 9530083O12 gene	8.70849e-05	2.09106
584	A_52_P534894	NM_011566	Tead3	TEA domain family member 3	2.94753e-06	2.08943
5340	A_51_P450226	NM_008467	Kpna4	karyopherin (importin) alpha 4	0.00235469	2.08859
4106	A_51_P133612	NM_026014	Cdt1	chromatin licensing and DNA replication factor 1	0.000263445	2.08789
5026	A_52_P364299	NM_199467	Mms22l	MMS22-like, DNA repair protein	0.00104697	2.08543
3785	A_51_P166648	NM_027627	4931408A02Rik	RIKEN cDNA 4931408A02 gene	0.000213476	2.08513
4270	A_51_P359262	NM_025468	Sec11c	SEC11 homolog C (S. cerevisiae)	0.000291303	2.08508
5169	A_51_P517680	NM_145927	Fntb	farnesyltransferase, CAAX box, beta	0.00237228	2.08403
2963	A_52_P5945	NM_008904	Ppargc1a	peroxisome proliferative activated receptor, gamma, coactivator 1 alpha	0.00842673	2.08386
5441	A_52_P1163494	AK015602	4930480K23Rik	RIKEN cDNA 4930480K23 gene	0.00450926	2.08345
409	A_51_P246754	NM_134021	Pnpo	pyridoxine 5'-phosphate oxidase	7.72336e-08	2.08322
2969	A_51_P222566	NM_025572	2610528J11Rik	RIKEN cDNA 2610528J11 gene	0.000656616	2.08286
1837	A_51_P464340	NM_145140	Abcc10	ATP-binding cassette, sub-family C (CFTR/MRP), member 10	0.00465354	2.08152
531	A_51_P374782	NM_027984	Epn3	epsin 3	5.39191e-07	2.08006
2605	A_52_P29879	NM_054046	Def8	differentially expressed in FDCP 8	1.48785e-05	2.07816
64	A_51_P159610	NM_207202	Ccdc120	coiled-coil domain containing 120	2.50464e-06	2.07715
3871	A_51_P335710	NM_018743	Agpat6	1-acylglycerol-3-phosphate O-acyltransferase 6 (lysophosphatidic acid acyltransferase, zeta)	0.00140496	2.07706
3374	A_51_P270891	NM_028516	1700056E22Rik	RIKEN cDNA 1700056E22 gene	5.66584e-05	2.07674
4448	A_52_P671062	NM_172712	Uba6	ubiquitin-like modifier activating enzyme 6	0.000367558	2.07605
383	A_52_P7154	NM_080848	Wdr5	WD repeat domain 5	1.402e-06	2.07549
5362	A_52_P429308	NM_025994	Efhd2	EF hand domain containing 2	0.0019048	2.07395
4052	A_51_P245275	NM_010436	H2afx	H2A histone family, member X	0.000228204	2.0729
3212	A_52_P684214	NM_023126	Rab8a	RAB8A, member RAS oncogene family	0.000131961	2.07135
4031	A_51_P493940	NM_029317	Izumo2	IZUMO family member 2	0.00033667	2.07115
2803	A_52_P235569	NM_023579	Ipo5	importin 5	4.9633e-05	2.0698
4324	A_51_P495730	NR_003644	1700049L16Rik	hematological and neurological expressed 1-like pseudogene	0.000804666	2.06679
1188	A_51_P311990	NM_011032	P4hb	prolyl 4-hydroxylase, beta polypeptide	1.27278e-05	2.06571
3320	A_52_P22617	ENSMUST00000170405	Gm4862	predicted gene 4862	7.89389e-05	2.06553
3829	A_52_P273567	NR_038049	D130020L05Rik	RIKEN cDNA D130020L05 gene	0.000323727	2.06432
1284	A_52_P77793	NM_015818	Hs6st1	heparan sulfate 6-O-sulfotransferase 1	5.76474e-06	2.06318
1460	A_52_P495318	NM_016871	Tomm40	translocase of outer mitochondrial membrane 40 homolog (yeast)	4.24715e-06	2.06054
788	A_52_P535561	NM_145367	Txndc5	thioredoxin domain containing 5	3.43146e-06	2.06017
5750	A_51_P209477	NM_146670	Olfr815	olfactory receptor 815	0.00480913	2.05924
2704	A_52_P103628	XM_003086388	Gm12854	predicted gene 12854	3.39733e-05	2.05824
2896	A_51_P319141	NM_023377	Stard5	StAR-related lipid transfer (START) domain containing 5	2.47317e-05	2.0577
4520	A_52_P425667	NM_009625	Adcyap1	adenylate cyclase activating polypeptide 1	0.00447804	2.05742
4533	A_51_P110576	NM_011175	Lgmn	legumain	0.00153431	2.05716
2109	A_51_P260695	NM_001163262	4933407C03Rik	RIKEN cDNA 4933407C03 gene	5.05735e-05	2.05569
2444	A_51_P195808	NM_027429	Cenpl	centromere protein L	1.33664e-05	2.05509
3571	A_51_P470460	NM_028913	Zfp819	zinc finger protein 819	0.00132207	2.05454
3160	A_52_P79385	NM_025952	Magt1	magnesium transporter 1	4.12754e-05	2.0545
3188	A_51_P273639	NM_011404	Slc7a5	solute carrier family 7 (cationic amino acid transporter, y+ system), member 5	0.000198446	2.05325
2940	A_52_P480939	NM_178716	Tnpo1	transportin 1	4.01709e-05	2.05324
5092	A_52_P572950	NM_007502	Atp1b3	ATPase, Na+/K+ transporting, beta 3 polypeptide	0.00122978	2.05272
4381	A_51_P485946	NM_010191	Fdft1	farnesyl diphosphate farnesyl transferase 1	0.00038321	2.05271
2930	A_51_P142861	NM_009807	Casp1	caspase 1	0.000334919	2.05249
3098	A_52_P360440	NM_001099634	Myof	myoferlin	3.21357e-05	2.05082
3763	A_51_P345975	NM_022883	Lpin3	lipin 3	0.000195911	2.05069
286	A_52_P154517	NM_134011	Tbrg4	transforming growth factor beta regulated gene 4	6.75103e-08	2.05
3235	A_52_P45124	U49949	Mink1	misshapen-like kinase 1 (zebrafish)	0.00205626	2.04716
2333	A_51_P463497	NM_145135	Rnh1	ribonuclease/angiogenin inhibitor 1	1.07913e-05	2.0464
2362	A_52_P748854	BU511373	H1fx	H1 histone family, member X	0.00173695	2.04606
3907	A_51_P453010	NM_026758	Mphosph6	M phase phosphoprotein 6	0.000274519	2.04594
1425	A_51_P256510	NM_013818	Gtpbp1	GTP binding protein 1	0.000414192	2.04467
2421	A_51_P504105	NM_152234	Ubqln1	ubiquilin 1	2.65374e-05	2.04388
707	A_51_P417854	NM_011227	Rab20	RAB20, member RAS oncogene family	6.46391e-06	2.04333
5370	A_51_P517105	NM_012054	Aoah	acyloxyacyl hydrolase	0.00217755	2.04311
3891	A_51_P418168	NM_029103	Manf	mesencephalic astrocyte-derived neurotrophic factor	0.000150696	2.04306
4678	A_52_P641132	NM_011440	Sox14	SRY-box containing gene 14	0.000878831	2.04269
2591	A_51_P166762	NM_011192	Psme3	proteaseome (prosome, macropain) 28 subunit, 3	0.000224606	2.04231
5076	A_51_P355943	NM_138656	Mvd	mevalonate (diphospho) decarboxylase	0.00116488	2.04126
3041	A_52_P310530	NM_053104	Rbfox2	RNA binding protein, fox-1 homolog (C. elegans) 2	4.11154e-05	2.03948
352	A_52_P361112	NM_028451	Larp1	La ribonucleoprotein domain family, member 1	9.32868e-07	2.03906
1871	A_52_P46310	NM_027946	Dcaf7	DDB1 and CUL4 associated factor 7	5.04332e-05	2.03877
3827	A_52_P62938	NM_153128	Klhl12	kelch-like 12 (Drosophila)	0.00822445	2.03817
856	A_51_P220055	NM_172404	Ccbl1	cysteine conjugate-beta lyase 1	1.64487e-05	2.03716
2037	A_51_P516896	NM_019411	Ppp2ca	protein phosphatase 2 (formerly 2A), catalytic subunit, alpha isoform	6.58984e-06	2.03489
2125	A_51_P422183	ENSMUST00000161505	Hmgn3	high mobility group nucleosomal binding domain 3	0.000355177	2.03331
2253	A_52_P452787	NM_011052	Pdcd6ip	programmed cell death 6 interacting protein	2.44576e-05	2.03315
4749	A_51_P372602	NM_183262	Stk35	serine/threonine kinase 35	0.001117	2.03151
4496	A_51_P461319	NM_025961	Gatm	glycine amidinotransferase (L-arginine:glycine amidinotransferase)	0.000395648	2.03134
621	A_51_P452820	NM_053257	Rpl31	ribosomal protein L31	2.11439e-07	2.0313
4267	A_51_P477902	NM_013668	Kdm5c	lysine (K)-specific demethylase 5C	0.00066667	2.02709
3835	A_52_P1037027	NR_040692	Gm10664	predicted gene 10664	0.000992296	2.02664
1497	A_51_P438865	NM_025928	Pmf1	polyamine-modulated factor 1	2.63703e-06	2.02437
2625	A_52_P229044	NM_011394	Slc20a2	solute carrier family 20, member 2	0.00100021	2.02236
74	A_52_P669510	ENSMUST00000131804	Atp11a	ATPase, class VI, type 11A	2.23935e-06	2.02156
2404	A_52_P575771	NM_026182	Mtfr1	mitochondrial fission regulator 1	1.40565e-05	2.02152
3651	A_51_P514421	NM_011895	Slc35a1	solute carrier family 35 (CMP-sialic acid transporter), member 1	0.000255423	2.02031
5197	A_51_P118415	NM_029023	Scpep1	serine carboxypeptidase 1	0.00141932	2.02015
254	A_51_P399866	NM_133255	Hook2	hook homolog 2 (Drosophila)	6.79074e-07	2.01819
117	A_51_P134070	NM_011503	Stxbp2	syntaxin binding protein 2	1.9553e-06	2.01817
4048	A_52_P345946	NM_001174107	Map3k9	mitogen-activated protein kinase kinase kinase 9	0.00670184	2.01535
477	A_51_P475672	NM_007513	Slc7a1	solute carrier family 7 (cationic amino acid transporter, y+ system), member 1	7.82062e-08	2.01484
5941	A_52_P479539	AK047894	Cit	citron	0.00944929	2.01484
207	A_52_P685666	NM_009836	Cct3	chaperonin containing Tcp1, subunit 3 (gamma)	1.32495e-07	2.01482
622	A_52_P198949	AK046588	Esrra	estrogen related receptor, alpha	1.40134e-06	2.01428
665	A_52_P193291	NM_054070	Afg3l1	AFG3(ATPase family gene 3)-like 1 (yeast)	7.41033e-06	2.01378
118	A_51_P368823	NM_010346	Grb7	growth factor receptor bound protein 7	4.46887e-08	2.01317
608	A_51_P409132	NM_177325	Tsr1	TSR1, 20S rRNA accumulation, homolog (yeast)	3.75048e-06	2.01266
3767	A_52_P684050	NM_028666	Fam110a	family with sequence similarity 110, member A	0.000761531	2.01216
3691	A_51_P377489	AF169286	Ptplb	protein tyrosine phosphatase-like (proline instead of catalytic arginine), member b	0.00035659	2.01197
4340	A_51_P396198	NR_028304	C4bp-ps1	complement component 4 binding protein, pseudogene 1	0.00110183	2.01136
5029	A_52_P228621	NM_011610	Tnfrsf1b	tumor necrosis factor receptor superfamily, member 1b	0.0022248	2.01094
1292	A_52_P198993	NM_133847	Tm9sf4	transmembrane 9 superfamily protein member 4	3.47991e-05	2.01087
3254	A_51_P348749	NM_145438	Llgl2	lethal giant larvae homolog 2 (Drosophila)	0.0002378	2.01067
5190	A_52_P223646	NM_027687	Cabyr	calcium-binding tyrosine-(Y)-phosphorylation regulated (fibrousheathin 2)	0.00131643	2.00981
763	A_52_P670745	NM_025374	Glo1	glyoxalase 1	1.37783e-07	2.00963
3977	A_51_P262871	NM_053179	Nans	N-acetylneuraminic acid synthase (sialic acid synthase)	0.000261011	2.00795
120	A_52_P455055	NM_030035	Golgb1	golgi autoantigen, golgin subfamily b, macrogolgin 1	1.72041e-07	2.0078
2378	A_52_P372165	NM_011029	Rpsa	ribosomal protein SA	4.96345e-05	2.00766
2961	A_51_P463452	NM_007981	Acsl1	acyl-CoA synthetase long-chain family member 1	0.00101139	2.00693
2894	A_51_P324814	NM_010664	Krt18	keratin 18	0.00886637	2.00685
1789	A_51_P472518	NM_007600	Capn1	calpain 1	0.000117275	2.00587
1429	A_51_P187082	NM_008062	G6pdx	glucose-6-phosphate dehydrogenase X-linked	1.09434e-06	2.00477
731	A_52_P50107	NM_023871	Set	SET nuclear oncogene	6.32611e-07	2.00427
357	A_52_P379256	NM_024434	Lap3	leucine aminopeptidase 3	1.66072e-07	2.00383
4067	A_52_P4285	NM_008427	Kcnj4	potassium inwardly-rectifying channel, subfamily J, member 4	0.00376185	2.00377
3687	A_52_P49406	NM_178668	Pde12	phosphodiesterase 12	0.000102511	2.00289
4717	A_52_P366462	NM_145435	Pyy	peptide YY	0.00292393	2.00286
2089	A_52_P192566	NM_183165	Pyroxd1	pyridine nucleotide-disulphide oxidoreductase domain 1	4.65639e-06	2.00184
1591	A_51_P519364	NM_145986	Fam83f	family with sequence similarity 83, member F	3.661e-06	2.00138
1688	A_51_P149325	NM_026545	Psmd8	proteasome (prosome, macropain) 26S subunit, non-ATPase, 8	1.92726e-06	2.00096
2643	A_51_P272553	NM_011498	Bhlhe40	basic helix-loop-helix family, member e40	0.000258317	2.0006
4439	A_51_P169564	NM_027472	5730455P16Rik	RIKEN cDNA 5730455P16 gene	0.000382816	-2.00249
4782	A_51_P270324	NM_012040	Pnck	pregnancy upregulated non-ubiquitously expressed CaM kinase	0.00216144	-2.00356
2255	A_51_P194377	NM_021567	Pcbp4	poly(rC) binding protein 4	8.4047e-06	-2.00399
5699	A_52_P88722	NM_025483	Senp7	SUMO1/sentrin specific peptidase 7	0.00478111	-2.00445
2827	A_52_P588298	NM_001081154	4921513D23Rik	RIKEN cDNA 4921513D23 gene	0.000382543	-2.00576
186	A_51_P398683	NM_026555	Rcn3	reticulocalbin 3, EF-hand calcium binding domain	1.918e-06	-2.00641
2848	A_51_P406126	AK019577	4930414L22Rik	RIKEN cDNA 4930414L22 gene	2.00568e-05	-2.00655
1407	A_52_P53695	NM_010629	Kifap3	kinesin-associated protein 3	5.8597e-06	-2.00746
1614	A_52_P320822	ENSMUST00000160579	Tra2b	transformer 2 beta homolog (Drosophila)	5.04599e-05	-2.00777
2627	A_52_P8444	NM_153177	Eif2c4	eukaryotic translation initiation factor 2C, 4	1.5358e-05	-2.0078
732	A_51_P297778	NM_194344	Sh3tc1	SH3 domain and tetratricopeptide repeats 1	1.42492e-07	-2.01041
5367	A_51_P237548	NM_172859	6330439K17Rik	RIKEN cDNA 6330439K17 gene	0.00623168	-2.01152
5847	A_52_P183062	AK052306	Top2b	topoisomerase (DNA) II beta	0.00684794	-2.01184
4690	A_51_P229633	NM_027434	Rprd1b	regulation of nuclear pre-mRNA domain containing 1B	0.000786207	-2.01209
1843	A_51_P393426	NM_011173	Pros1	protein S (alpha)	2.14438e-05	-2.01356
3854	A_52_P201531	NM_173018	Myo9a	myosin IXa	0.000200116	-2.01587
5460	A_52_P673307	NM_153780	2610044O15Rik	RIKEN cDNA 2610044O15 gene	0.00848566	-2.01597
2341	A_52_P403173	NM_009520	Wnt2b	wingless related MMTV integration site 2b	3.66508e-05	-2.01649
5685	A_52_P244496	NM_001114977	2610101N10Rik	RIKEN cDNA 2610101N10 gene	0.00917173	-2.01649
1583	A_51_P303728	NM_172575	Zfp277	zinc finger protein 277	5.38463e-06	-2.01767
5437	A_52_P226407	ENSMUST00000139122	1110003E01Rik	RIKEN cDNA 1110003E01 gene	0.00225429	-2.01775
4409	A_52_P416072	NM_010145	Ephx1	epoxide hydrolase 1, microsomal	0.000383865	-2.01832
984	A_52_P635278	NM_199307	Ece1	endothelin converting enzyme 1	9.94889e-07	-2.01907
1671	A_52_P50287	NM_178663	Bend7	BEN domain containing 7	0.00303952	-2.01911
1136	A_51_P240857	NM_144807	Chpt1	choline phosphotransferase 1	1.90445e-05	-2.01934
5192	A_51_P329291	NM_030206	Cygb	cytoglobin	0.00150668	-2.01952
4377	A_52_P434820	NM_001038015	Gnpda2	glucosamine-6-phosphate deaminase 2	0.000331145	-2.01956
5599	A_52_P827677	AK045215	Ubxn7	UBX domain protein 7	0.00567665	-2.01965
1876	A_51_P345867	NM_011939	Hsf4	heat shock transcription factor 4	8.01404e-05	-2.0198
3153	A_51_P294566	AK020687	Rinl	Ras and Rab interactor-like	0.000435223	-2.02128
3257	A_52_P372843	ENSMUST00000129718	Srsf10	serine/arginine-rich splicing factor 10	4.6619e-05	-2.02196
1199	A_51_P442091	NM_001014973	Snx13	sorting nexin 13	5.08178e-07	-2.02379
429	A_51_P316188	NM_025526	Iscu	IscU iron-sulfur cluster scaffold homolog (E. coli)	1.1711e-07	-2.0247
5791	A_51_P450365	NM_153162	Txnrd3	thioredoxin reductase 3	0.0058422	-2.02477
4420	A_52_P255224	AK032716	Gm5784	predicted gene 5784	0.00111618	-2.02532
1281	A_51_P268529	NM_144942	Csad	cysteine sulfinic acid decarboxylase	6.13207e-06	-2.02676
3600	A_51_P509609	NM_053082	Tspan4	tetraspanin 4	0.000149776	-2.02686
[truncated: 2,132 more rows]

## Sheet: Lkb1dd-SCC  vs WT (all genes)
Column #	Column ID	TargetID	GeneSymbol	GeneName	p-value(Lkb1d/d-SCC vs WT-lung)	Fold-Change (Lkb1d/d-SCC vs WT-lung)
7365	A_51_P435588	NM_011470	Sprr2d	small proline-rich protein 2D	4.05059e-08	12279.5
1036	A_51_P151732	NM_019645	Pkp1	plakophilin 1	6.86695e-07	5770.14
26905	A_51_P386870	NM_011472	Sprr2f	small proline-rich protein 2F	1.13076e-05	5126.64
29037	A_52_P104658	NM_008476	Krt6a	keratin 6A	7.2338e-07	3463.55
17319	A_52_P18887	NM_011468	Sprr2a1	small proline-rich protein 2A1	2.9949e-05	3076.4
8610	A_51_P187602	NM_009257	Serpinb5	serine (or cysteine) peptidase inhibitor, clade B, member 5	2.7301e-06	2935.28
27707	A_51_P186856	NM_027011	Krt5	keratin 5	6.95192e-07	2666.57
15548	A_52_P522255	NM_011097	Pitx1	paired-like homeodomain transcription factor 1	6.64567e-06	2444.07
23093	A_51_P126275	NM_010669	Krt6b	keratin 6B	3.00287e-06	1902.19
12177	A_51_P506417	NM_016958	Krt14	keratin 14	1.09042e-07	1380.12
14074	A_51_P511000	NM_181323	Cwh43	cell wall biogenesis 43 C-terminal homolog (S. cerevisiae)	7.71983e-06	1290.55
25585	A_51_P150876	NM_133743	Lypd3	Ly6/Plaur domain containing 3	2.54868e-08	1207.09
25827	A_51_P418374	NM_032399	Gpr87	G protein-coupled receptor 87	1.0976e-07	970.432
20907	A_51_P188141	NM_008522	Ltf	lactotransferrin	2.39848e-05	916.86
8851	A_51_P422751	NM_017474	Clca3	chloride channel calcium activated 3	0.000433234	843.226
932	A_51_P480602	NM_009363	Tff2	trefoil factor 2 (spasmolytic protein 1)	0.000883639	785.345
25299	A_51_P489608	NM_027097	Klk12	kallikrein related-peptidase 12	0.000465135	630.383
8684	A_52_P679818	ENSMUST00000099923	4833423E24Rik	RIKEN cDNA 4833423E24 gene	1.0709e-08	623.946
5410	A_52_P702887	NM_001033131	Krtdap	keratinocyte differentiation associated protein	6.92083e-05	581.622
10509	A_51_P461040	NM_028798	Crct1	cysteine-rich C-terminal 1	0.00051914	569.784
1466	A_51_P316673	NM_144544	2210407C18Rik	RIKEN cDNA 2210407C18 gene	1.94184e-05	566.751
135	A_52_P430886	NM_010662	Krt13	keratin 13	6.00002e-05	476.876
17642	A_51_P457747	NM_008470	Krt16	keratin 16	8.06859e-07	466.98
37140	A_51_P124665	NM_011474	Sprr2h	small proline-rich protein 2H	0.000238064	462.139
37774	A_52_P15388	NM_008522	Ltf	lactotransferrin	4.85694e-05	460.61
9486	A_51_P402144	NM_175148	2300002M23Rik	RIKEN cDNA 2300002M23 gene	1.73884e-05	435.653
3684	A_51_P443018	NM_011478	Sprr3	small proline-rich protein 3	0.000153491	404.19
36435	A_51_P146223	NM_001033131	Krtdap	keratinocyte differentiation associated protein	0.000113174	401.603
27264	A_51_P500676	NM_007769	Dmbt1	deleted in malignant brain tumors 1	0.000230073	385.081
22422	A_52_P295432	NM_009141	Cxcl5	chemokine (C-X-C motif) ligand 5	5.83656e-08	373.667
13041	A_52_P232813	NM_203320	Cxcl3	chemokine (C-X-C motif) ligand 3	1.27627e-05	340.932
37598	A_51_P139678	NM_009264	Sprr1a	small proline-rich protein 1A	5.43767e-06	324.24
12771	A_51_P460851	NM_027843	Arl14	ADP-ribosylation factor-like 14	0.000438368	323.925
29725	A_52_P534361	NM_145395	Duoxa1	dual oxidase maturation factor 1	2.36864e-06	295.139
29372	A_51_P433450	NM_010663	Krt17	keratin 17	3.81067e-06	289.986
18449	A_52_P68883	NM_183026	Defb14	defensin beta 14	0.00161454	275.38
21804	A_51_P183197	NM_026415	2310002J15Rik	RIKEN cDNA 2310002J15 gene	0.000149214	274.87
30309	A_52_P566840	NM_133776	Gpr110	G protein-coupled receptor 110	8.57538e-05	258.63
25990	A_51_P268391	NM_025989	Gp2	glycoprotein 2 (zymogen granule membrane)	9.5617e-05	252.923
34918	A_51_P209122	NM_011783	Agr2	anterior gradient 2 (Xenopus laevis)	0.00117002	250.493
14653	A_51_P453657	NM_018802	Syt8	synaptotagmin VIII	4.18455e-05	249.1
21675	A_51_P216679	NM_011922	Anxa10	annexin A10	0.00508175	240.494
7429	A_51_P438853	NM_025867	Serpinb11	serine (or cysteine) peptidase inhibitor, clade B (ovalbumin), member 11	1.86692e-05	240.416
28487	A_51_P267441	NM_025416	Them5	thioesterase superfamily member 5	2.99117e-07	239.01
32356	A_52_P552955	AK029396	Dst	dystonin	8.87696e-09	237.349
11744	A_51_P263568	NM_175440	Prss27	protease, serine, 27	7.85252e-05	234.442
22159	A_51_P113588	NM_146050	Oit1	oncoprotein induced transcript 1	3.83299e-06	227.584
39909	A_52_P40244	NM_001018079	Lce3f	late cornified envelope 3F	0.000593466	219.671
67	A_51_P507602	NM_139148	Clca4	chloride channel calcium activated 4	0.000368822	215.659
4551	A_52_P252931	NM_013505	Dsc2	desmocollin 2	4.07199e-07	213.451
245	A_52_P87997	NM_177912	Gsdmc2	gasdermin C2	0.000978756	205.564
23641	A_51_P171616	NM_009518	Wnt10a	wingless related MMTV integration site 10a	4.81726e-07	189.328
40220	A_52_P326502	NM_177753	Sox21	SRY-box containing gene 21	1.34094e-07	180.95
20393	A_51_P158037	NM_013505	Dsc2	desmocollin 2	8.19978e-07	179.457
40464	A_51_P245090	NM_016689	Aqp3	aquaporin 3	1.40686e-06	178.888
38309	A_51_P216550	NM_011641	Trp63	transformation related protein 63	8.39611e-06	176.777
6372	A_51_P298259	NM_025634	2310042E22Rik	RIKEN cDNA 2310042E22 gene	0.00119388	174.535
33710	A_51_P122071	NM_028801	Muc5b	mucin 5, subtype B, tracheobronchial	5.3207e-05	174.507
13134	A_52_P613769	NM_007697	Chl1	cell adhesion molecule with homology to L1CAM	4.76728e-07	172.241
21137	A_51_P137709	NM_027416	Calml3	calmodulin-like 3	9.94791e-05	169.335
13925	A_52_P163660	NM_025720	Krtap3-2	keratin associated protein 3-2	0.000222374	163.374
14520	A_51_P190509	NM_145369	Wfdc5	WAP four-disulfide core domain 5	1.4485e-05	162.645
27361	A_51_P169476	NM_008570	Mcpt1	mast cell protease 1	0.00522946	160.218
27446	A_51_P303160	NM_007482	Arg1	arginase, liver	8.32219e-05	158.112
21316	A_52_P251450	NM_016675	Cldn2	claudin 2	3.63724e-06	157.575
25082	A_51_P324450	NM_029595	Pbp2	phosphatidylethanolamine binding protein 2	0.000368907	156.765
3651	A_51_P504884	NM_009362	Tff1	trefoil factor 1	0.0167671	149.597
8915	A_52_P772950	NM_026415	2310002J15Rik	RIKEN cDNA 2310002J15 gene	0.00012097	147.589
35187	A_52_P113518	ENSMUST00000174215	Aldh1a3	aldehyde dehydrogenase family 1, subfamily A3	0.000604139	146.236
39772	A_51_P253897	NM_028216	Psca	prostate stem cell antigen	0.000114302	144.558
38477	A_52_P157158	NM_013505	Dsc2	desmocollin 2	4.09122e-06	143.186
38940	A_52_P259402	NM_030596	Dsg3	desmoglein 3	1.37587e-05	141.374
31277	A_51_P493987	NM_021509	Moxd1	monooxygenase, DBH-like 1	2.95831e-08	139.202
3892	A_52_P445360	NM_023256	Krt20	keratin 20	0.00272452	133.085
39943	A_52_P321140	NM_007843	Defb1	defensin beta 1	8.70641e-06	125.359
6378	A_51_P231103	NM_007843	Defb1	defensin beta 1	1.04519e-06	124.21
36601	A_52_P91043	NM_175165	Tprg	transformation related protein 63 regulated	1.11605e-05	122.213
21770	A_51_P354126	NM_011260	Reg3g	regenerating islet-derived 3 gamma	0.0037508	121.369
9245	A_51_P202501	NM_028629	Kprp	keratinocyte expressed, proline-rich	0.000338007	120.261
19453	A_52_P87843	NM_053080	Aldh1a3	aldehyde dehydrogenase family 1, subfamily A3	0.00237595	114.772
33701	A_51_P441914	NM_008290	Hsd17b2	hydroxysteroid (17-beta) dehydrogenase 2	0.000104087	112.538
26435	A_51_P179293	NM_029346	2310002L13Rik	RIKEN cDNA 2310002L13 gene	0.000514286	104.795
20367	A_51_P110341	NM_170727	Scgb3a1	secretoglobin, family 3A, member 1	2.23149e-06	104.39
9516	A_51_P259694	NM_001037143	2310033E01Rik	RIKEN cDNA 2310033E01 gene	2.06971e-06	97.097
3594	A_51_P319180	NM_008475	Krt4	keratin 4	0.000240186	96.5739
26298	A_52_P593379	NM_011041	Pax9	paired box gene 9	1.4781e-05	95.052
40525	A_51_P442894	NM_001177438	Aldh3b2	aldehyde dehydrogenase 3 family, member B2	4.33404e-07	92.7859
35956	A_52_P316765	NM_009659	Alox12b	arachidonate 12-lipoxygenase, 12R type	0.000573802	89.9562
17417	A_51_P373393	NM_033175	Lce3c	late cornified envelope 3C	0.000690746	84.6353
35435	A_52_P686716	NM_001033239	Csta	cystatin A	0.000420711	84.1482
25902	A_51_P399143	NM_009034	Rbp2	retinol binding protein 2, cellular	1.05092e-07	83.9429
7658	A_51_P313674	NM_008605	Mmp12	matrix metallopeptidase 12	3.73519e-05	83.2451
13243	A_52_P883300	AK053684	E130202H07Rik	RIKEN cDNA E130202H07 gene	4.19494e-05	81.7566
7392	A_52_P53144	NM_028087	Gcnt3	glucosaminyl (N-acetyl) transferase 3, mucin type	0.00295646	76.5265
7542	A_51_P454873	NM_023456	Npy	neuropeptide Y	0.0111416	75.687
1085	A_51_P212390	NM_133712	Klk10	kallikrein related-peptidase 10	1.52094e-05	73.9705
12069	A_52_P63855	NM_199422	S100a7a	S100 calcium binding protein A7A	0.000931636	73.8118
31627	A_51_P304977	NM_030067	Gpr115	G protein-coupled receptor 115	4.18517e-06	73.6717
7896	A_51_P345340	NM_027158	2310043J07Rik	RIKEN cDNA 2310043J07 gene	1.79932e-05	73.3853
26286	A_52_P94941	NM_021347	Gsdma	gasdermin A	9.80678e-05	72.6371
19126	A_51_P256170	NM_134066	Akr1c18	aldo-keto reductase family 1, member C18	6.77465e-07	70.7412
41041	A_51_P184853	NM_011856	Odz2	odd Oz/ten-m homolog 2 (Drosophila)	1.87613e-06	70.2114
18036	A_51_P510141	NM_027137	Lce1d	late cornified envelope 1D	0.00110128	69.3776
35812	A_51_P271984	NM_144936	Tmem45b	transmembrane protein 45b	0.000764833	68.9723
965	A_51_P270904	NM_172641	9930023K05Rik	RIKEN cDNA 9930023K05 gene	1.75813e-08	68.5917
21120	A_52_P294834	NM_001079865	Ces2f	carboxylesterase 2F	8.12261e-06	67.7205
29112	A_51_P365744	NM_025777	Duoxa2	dual oxidase maturation factor 2	0.000726473	67.4745
27223	A_51_P307964	NM_010662	Krt13	keratin 13	2.89332e-06	65.4521
24850	A_52_P547456	NM_026394	Lce1f	late cornified envelope 1F	0.000781469	64.7917
22962	A_51_P150489	NM_031378	Gsdmc	gasdermin C	0.000614309	62.7496
20787	A_52_P441294	NM_007697	Chl1	cell adhesion molecule with homology to L1CAM	2.6145e-07	61.0621
23677	A_52_P487686	NM_001082546	BC100530	cDNA sequence BC100530	0.000645389	61.0573
8174	A_51_P213940	AF058798	Sfn	stratifin	1.92496e-05	60.3058
17667	A_51_P467238	NM_177036	Ceacam19	carcinoembryonic antigen-related cell adhesion molecule 19	1.12671e-05	59.9324
3500	A_51_P304607	NM_145551	Slc5a9	solute carrier family 5 (sodium/glucose cotransporter), member 9	7.59283e-05	59.7727
21471	A_51_P314465	NM_026811	Lce1e	late cornified envelope 1E	0.00120639	59.0497
38442	A_51_P365066	NM_145561	Tmprss11d	transmembrane protease, serine 11d	6.46431e-07	58.432
18678	A_52_P334191	NM_018754	Sfn	stratifin	3.92526e-06	56.9799
24232	A_51_P329811	NM_009042	Reg1	regenerating islet-derived 1	0.0193975	56.9438
34879	A_52_P646858	NM_178396	Car12	carbonic anyhydrase 12	0.000109503	56.7631
12943	A_52_P382886	NM_008125	Gjb2	gap junction protein, beta 2	1.64458e-07	54.6463
1967	A_51_P291260	NM_001171003	Mgam	maltase-glucoamylase	6.26412e-06	53.8842
34435	A_52_P349116	NM_145551	Slc5a9	solute carrier family 5 (sodium/glucose cotransporter), member 9	0.000265485	53.8551
2333	A_51_P355014	NM_011471	Sprr2e	small proline-rich protein 2E	0.000682109	52.2361
19092	A_51_P142703	NM_001009940	Il19	interleukin 19	9.15712e-05	51.0738
37281	A_52_P507537	NM_001024468	Bcat1	branched chain aminotransferase 1, cytosolic	0.000251779	50.6797
16534	A_52_P485850	NM_001171003	Mgam	maltase-glucoamylase	4.562e-06	50.4676
14688	A_51_P508530	NM_009265	Sprr1b	small proline-rich protein 1B	0.00254553	50.4521
27858	A_51_P318755	NM_028930	Tmc5	transmembrane channel-like gene family 5	0.000958877	50.1313
24323	A_52_P125485	NM_177809	Slc25a48	solute carrier family 25, member 48	0.000503898	49.9129
23655	A_51_P123625	NM_008392	Irg1	immunoresponsive gene 1	0.000657496	49.6547
39632	A_51_P267622	NM_008125	Gjb2	gap junction protein, beta 2	8.49601e-08	49.413
8366	A_51_P373390	NM_033175	Lce3c	late cornified envelope 3C	0.00113251	49.3556
32221	A_52_P387009	NM_028133	Egln3	EGL nine homolog 3 (C. elegans)	2.20988e-06	48.5791
22475	A_51_P135618	L12721	Dlk1	delta-like 1 homolog (Drosophila)	2.34823e-08	48.4368
8175	A_51_P123630	L38281	Irg1	immunoresponsive gene 1	0.000703777	47.7463
18736	A_52_P203948	NM_177845	Pla2g4e	phospholipase A2, group IVE	0.00546926	47.0683
26716	A_51_P502599	NM_010004	Cyp2c40	cytochrome P450, family 2, subfamily c, polypeptide 40	4.18074e-05	47.0393
31049	A_51_P129363	NM_008970	Pthlh	parathyroid hormone-like peptide	6.41156e-08	46.8384
16161	A_51_P202331	NM_011126	Bpifa1	BPI fold containing family A, member 1	0.000181464	46.5425
37139	A_51_P302327	NM_008496	Lgals7	lectin, galactose binding, soluble 7	0.00500114	45.7432
21758	A_51_P301435	NM_033149	B3galt5	UDP-Gal:betaGlcNAc beta 1,3-galactosyltransferase, polypeptide 5	0.000814517	45.712
16344	A_51_P384894	NM_001033239	Csta	cystatin A	0.000669862	45.6752
30179	A_51_P129360	NM_008970	Pthlh	parathyroid hormone-like peptide	8.38922e-08	44.6608
18286	A_51_P482128	NM_008469	Krt15	keratin 15	1.66272e-05	44.407
8213	A_51_P259689	NM_001037143	2310033E01Rik	RIKEN cDNA 2310033E01 gene	4.90983e-05	44.3567
28781	A_51_P391955	NM_029723	Dapl1	death associated protein-like 1	0.000141413	42.777
36455	A_51_P369773	NM_027157	Krtap1-5	keratin associated protein 1-5	0.0005947	42.4654
28361	A_52_P294365	NM_174866	Klk14	kallikrein related-peptidase 14	6.22902e-06	41.6734
27003	A_51_P318510	NM_008985	Ptprn	protein tyrosine phosphatase, receptor type, N	3.06994e-06	41.3911
16030	A_51_P113906	NM_025467	Gkn2	gastrokine 2	0.0331427	39.5324
37829	A_52_P498798	NM_183194	Gsdmc3	gasdermin C3	0.000558945	39.421
39684	A_52_P358127	NM_177859	Aknad1	AKNA domain containing 1	4.05955e-07	39.0629
3373	A_51_P504815	NM_025288	Stfa3	stefin A3	0.00036271	38.4413
28558	A_51_P513515	NM_001136556	Fer1l4	fer-1-like 4 (C. elegans)	0.00196081	37.9557
8285	A_52_P27956	NM_175210	Abca12	ATP-binding cassette, sub-family A (ABC1), member 12	0.000820672	36.5267
18673	A_51_P345073	NM_175249	Psapl1	prosaposin-like 1	2.00594e-07	36.4716
16890	A_51_P401517	NM_053095	Il24	interleukin 24	0.008569	36.1221
31810	A_52_P404469	ENSMUST00000124290	Rhbdl2	rhomboid, veinlet-like 2 (Drosophila)	4.58153e-09	35.8351
32800	A_51_P158545	NM_172922	Ankk1	ankyrin repeat and kinase domain containing 1	0.000902726	35.6314
30543	A_52_P523368	NM_175249	Psapl1	prosaposin-like 1	5.65022e-08	35.5699
11457	A_51_P504194	NM_019450	Il1f6	interleukin 1 family, member 6	0.000113086	35.3385
21908	A_51_P206475	NM_029667	Lce1i	late cornified envelope 1I	0.00134642	34.9844
4328	A_51_P131119	NM_178697	Clca5	chloride channel calcium activated 5	9.99219e-05	34.9037
36488	A_51_P220156	NM_001012392	Bpifb1	BPI fold containing family B, member 1	6.64556e-05	34.7474
34802	A_51_P234253	NM_145535	Sdcbp2	syndecan binding protein (syntenin) 2	5.96826e-05	34.6927
35589	A_51_P418820	NM_009335	Tfap2c	transcription factor AP-2, gamma	1.53794e-05	34.5859
14647	A_52_P577484	NM_011448	Sox9	SRY-box containing gene 9	3.84762e-08	34.4426
6072	A_52_P571746	NM_001099631	Sh2d5	SH2 domain containing 5	0.000206628	34.1982
20463	A_52_P649276	NM_133675	1110032A04Rik	RIKEN cDNA 1110032A04 gene	0.0025816	33.6624
33950	A_51_P351194	NM_028219	Cnfn	cornifelin	0.00303445	33.5952
39630	A_51_P397437	NM_183103	Prss46	protease, serine, 46	0.000625376	33.5881
7243	A_52_P510821	ENSMUST00000094936	Cnpy1	canopy 1 homolog (zebrafish)	6.57948e-06	33.4999
40264	A_51_P208781	NM_181490	Cldn17	claudin 17	0.00215426	32.5198
20	A_52_P214630	NM_011448	Sox9	SRY-box containing gene 9	3.8362e-08	32.437
9959	A_52_P270429	NM_183278	Fam25c	family with sequence similarity 25, member C	2.13838e-05	31.7617
21139	A_51_P290074	NM_021272	Fabp7	fatty acid binding protein 7, brain	0.00285519	31.6496
25101	A_52_P630463	NM_025413	Lce1g	late cornified envelope 1G	0.000315684	31.5848
19215	A_51_P409250	NM_178657	Oog1	oogenesin 1	0.000373504	31.4713
19230	A_52_P203560	NM_175284	Fzd10	frizzled homolog 10 (Drosophila)	2.33971e-06	31.2486
11643	A_51_P472120	NM_001013373	Tmprss13	transmembrane protease, serine 13	2.11379e-07	30.9396
17026	A_52_P149521	NM_172804	Syt16	synaptotagmin XVI	0.00757946	30.8789
8101	A_52_P520607	NM_024204	Ankrd22	ankyrin repeat domain 22	3.11461e-07	30.8153
11618	A_52_P12840	NM_172295	Mab21l3	mab-21-like 3 (C. elegans)	0.000109366	30.7786
16089	A_52_P379277	NM_134005	Enpp3	ectonucleotide pyrophosphatase/phosphodiesterase 3	6.08273e-07	30.5724
5905	A_51_P116932	NM_133664	Lad1	ladinin	1.90254e-08	30.4361
5873	A_52_P627816	NM_019984	Tgm1	transglutaminase 1, K polypeptide	0.000145642	30.3492
22264	A_51_P428360	NM_023881	Retnlb	resistin like beta	5.16131e-06	30.2999
27489	A_52_P402677	NM_023903	Lipm	lipase, family member M	0.0004015	30.0463
1706	A_52_P87757	NM_053095	Il24	interleukin 24	0.0270974	29.7926
20910	A_51_P356467	NM_009903	Cldn4	claudin 4	3.55557e-05	29.7132
25606	A_52_P572476	ENSMUST00000063690	Dhrs9	dehydrogenase/reductase (SDR family) member 9	0.000144816	29.6702
7398	A_51_P337308	NM_011315	Saa3	serum amyloid A 3	1.83463e-05	29.6388
3370	A_51_P491758	NR_003185	Sprr2j-ps	small proline-rich protein 2J, pseudogene	0.00103178	29.6027
7952	A_52_P639522	NM_011111	Serpinb2	serine (or cysteine) peptidase inhibitor, clade B, member 2	0.00179911	28.926
1784	A_51_P141926	NM_033648	Fxyd4	FXYD domain-containing ion transport regulator 4	0.000212907	28.8048
24349	A_52_P252180	NM_025984	Lce1a1	late cornified envelope 1A1	0.000408376	28.4476
3735	A_51_P122867	NM_172804	Syt16	synaptotagmin XVI	0.00848267	28.335
21744	A_51_P283344	NM_025956	1700011H14Rik	RIKEN cDNA 1700011H14 gene	0.000140868	28.2693
15797	A_52_P469502	NM_028176	Cda	cytidine deaminase	0.000179033	28.0961
16959	A_52_P537827	NM_001033500	Wdr72	WD repeat domain 72	0.000512981	27.7005
14683	A_51_P132185	NM_001082543	Stfa1	stefin A1	0.00132214	27.6795
29376	A_51_P224164	NM_011867	Slc26a4	solute carrier family 26, member 4	0.000146797	27.4389
12544	A_51_P386648	NM_027227	Glod5	glyoxalase domain containing 5	1.38081e-08	27.2627
3455	A_51_P402160	NM_178763	Zfp750	zinc finger protein 750	1.03146e-07	27.2137
15897	A_51_P497724	NM_029419	Apol7a	apolipoprotein L 7a	0.000678005	27.1019
120	A_52_P338796	AK048623	Trp63	transformation related protein 63	9.56925e-06	26.8632
9799	A_51_P182975	NM_172880	Tmprss11e	transmembrane protease, serine 11e	0.0010559	26.6365
12601	A_51_P101146	NM_011111	Serpinb2	serine (or cysteine) peptidase inhibitor, clade B, member 2	0.00240501	26.5506
34124	A_52_P290783	NM_145389	BC016579	cDNA sequence, BC016579	9.36286e-06	26.3211
24213	A_51_P437309	NM_145209	Oasl1	2'-5' oligoadenylate synthetase-like 1	0.000900201	26.2569
13532	A_51_P472003	NM_177667	Ttc22	tetratricopeptide repeat domain 22	9.33628e-06	26.2079
5826	A_51_P147572	NM_022317	Slc28a3	solute carrier family 28 (sodium-coupled nucleoside transporter), member 3	1.27421e-06	26.2037
32591	A_51_P307650	NM_019515	Nmu	neuromedin U	4.95465e-06	26.1986
24731	A_51_P492047	NM_020622	Fam3b	family with sequence similarity 3, member B	0.000254515	26.1635
31508	A_51_P489996	ENSMUST00000088270	Dst	dystonin	3.68203e-09	26.0581
35607	A_51_P314107	NM_021347	Gsdma	gasdermin A	0.000585948	25.6713
4340	A_51_P451377	NM_023125	Kng1	kininogen 1	4.54696e-07	25.5199
9388	A_51_P340038	NM_001099631	Sh2d5	SH2 domain containing 5	0.000159082	25.391
38944	A_51_P187121	NM_008127	Gjb4	gap junction protein, beta 4	2.35754e-05	25.1105
25770	A_51_P275764	NM_019807	Acpp	acid phosphatase, prostate	3.15599e-05	25.035
22631	A_52_P60194	NM_007576	C4bp	complement component 4 binding protein	1.0769e-07	25.0186
14027	A_51_P319289	NM_027301	Sdr9c7	4short chain dehydrogenase/reductase family 9C, member 7	0.00188974	25.0168
34312	A_52_P311168	NM_212487	Krt78	keratin 78	0.000162128	24.6922
23276	A_52_P554594	NM_198960	Tfap2e	transcription factor AP-2, epsilon	0.00053827	24.6295
9142	A_52_P446677	NM_183163	Rhbdl2	rhomboid, veinlet-like 2 (Drosophila)	5.16566e-07	24.4047
26765	A_52_P512427	NM_001101431	2510049J12Rik	RIKEN cDNA 2510049J12 gene	6.88836e-05	24.4005
32466	A_52_P294064	NM_001110517	Gm14446	predicted gene 14446	0.00407007	24.115
18032	A_51_P105380	NM_029733	2010005H15Rik	RIKEN cDNA 2010005H15 gene	0.000284523	23.7489
15566	A_52_P663904	NM_178358	Lhfpl1	lipoma HMGIC fusion partner-like 1	3.33834e-07	23.6841
10850	A_51_P151159	NM_011872	Klk7	kallikrein related-peptidase 7 (chymotryptic, stratum corneum)	0.000902065	23.4782
33279	A_51_P159612	NM_019487	Hebp2	heme binding protein 2	2.55665e-07	23.4237
24353	A_51_P471659	NM_145684	Alox12e	arachidonate lipoxygenase, epidermal	0.0157115	23.2532
14100	A_51_P345344	NM_027158	2310043J07Rik	RIKEN cDNA 2310043J07 gene	6.96178e-06	23.0022
32322	A_51_P503494	NM_018790	Arc	activity regulated cytoskeletal-associated protein	9.64553e-05	22.9747
39621	A_51_P408430	NM_027770	Col24a1	collagen, type XXIV, alpha 1	6.76286e-06	22.8153
14172	A_51_P434758	NM_001033170	Fam83e	family with sequence similarity 83, member E	2.03855e-05	22.7226
12815	A_52_P496761	ENSMUST00000161625	Tmprss11f	transmembrane protease, serine 11f	0.000473935	22.4557
22456	A_51_P243418	NM_027562	Clec2g	C-type lectin domain family 2, member g	0.000200984	22.1923
7457	A_52_P794440	NR_033636	1700049E15Rik	RIKEN cDNA 1700049E15 gene	0.00710243	22.1545
17133	A_52_P492112	NM_172641	9930023K05Rik	RIKEN cDNA 9930023K05 gene	5.08733e-07	22.0707
30023	A_51_P420600	AK031644	Prss35	protease, serine, 35	0.00246878	21.9613
35688	A_51_P495269	NM_008508	Lor	loricrin	0.000418125	21.8522
34462	A_51_P252565	NM_009660	Alox15	arachidonate 15-lipoxygenase	0.00295907	21.8452
20322	A_51_P343517	NM_010742	Ly6d	lymphocyte antigen 6 complex, locus D	1.24683e-05	21.7535
5695	A_51_P257951	NM_020509	Retnla	resistin like alpha	3.37651e-06	21.1497
37665	A_51_P353494	NM_021564	Fetub	fetuin beta	1.17743e-10	21.0251
29287	A_51_P459894	NM_011469	Sprr2b	small proline-rich protein 2B	0.00117002	21.009
32567	A_51_P144222	NM_172801	Otop2	otopetrin 2	0.00321508	20.9431
35370	A_51_P369180	NM_028625	Lce1a2	late cornified envelope 1A2	0.0008162	20.9367
27565	A_51_P433237	NM_007665	Cdh3	cadherin 3	3.71386e-07	20.815
8286	A_52_P241383	NM_172899	Dmkn	dermokine	0.000232442	20.6541
23527	A_51_P419226	NM_025393	S100a14	S100 calcium binding protein A14	4.87843e-05	20.6344
27102	A_51_P500082	NM_001110517	Gm14446	predicted gene 14446	0.00506866	20.4921
35570	A_51_P183446	NM_001039186	Ceacam1	carcinoembryonic antigen-related cell adhesion molecule 1	0.000144916	20.4581
36085	A_51_P145132	NM_010779	Mcpt4	mast cell protease 4	0.0462403	20.2988
2003	A_51_P475138	NM_001099297	Duox1	dual oxidase 1	3.00157e-06	20.2755
15531	A_51_P178114	NM_001033163	Ephx3	epoxide hydrolase 3	0.000613278	20.0192
33737	A_51_P437079	NM_028872	5730559C18Rik	RIKEN cDNA 5730559C18 gene	3.23613e-09	20.0109
38408	A_52_P254817	NM_020509	Retnla	resistin like alpha	5.58299e-06	19.8895
20730	A_51_P503149	NM_172564	Tns4	tensin 4	0.000838734	19.6807
28182	A_51_P463060	NM_144805	Tmem40	transmembrane protein 40	0.000383558	19.5149
32978	A_52_P60056	NM_144805	Tmem40	transmembrane protein 40	0.000389146	19.4865
15311	A_52_P381553	NM_028055	Btbd17	BTB (POZ) domain containing 17	2.09416e-05	19.3681
33607	A_51_P122649	NM_027299	Degs2	degenerative spermatocyte homolog 2 (Drosophila), lipid desaturase	0.0248799	19.3635
25161	A_51_P241068	NM_020265	Dkk2	dickkopf homolog 2 (Xenopus laevis)	5.45989e-09	19.1776
12884	A_52_P610987	NM_022317	Slc28a3	solute carrier family 28 (sodium-coupled nucleoside transporter), member 3	4.43516e-06	19.1623
15950	A_51_P139780	NM_009402	Pglyrp1	peptidoglycan recognition protein 1	9.81163e-06	19.1012
37378	A_51_P428372	NM_023785	Ppbp	pro-platelet basic protein	0.00305853	19.0865
10427	A_51_P169671	NM_011036	Reg3b	regenerating islet-derived 3 beta	0.103991	19.0818
38765	A_52_P431159	NM_001039701	Il1rn	interleukin 1 receptor antagonist	9.48187e-08	18.9967
36833	A_51_P173114	NM_130878	Cdhr1	cadherin-related family member 1	0.00103111	18.9467
33451	A_51_P491635	NM_027366	Ly6g6e	lymphocyte antigen 6 complex, locus G6E	2.61644e-08	18.9406
6675	A_52_P543016	NM_021415	Cacna1h	calcium channel, voltage-dependent, T type, alpha 1H subunit	0.000495249	18.9334
5669	A_52_P417819	NM_053110	Gpnmb	glycoprotein (transmembrane) nmb	0.000749115	18.8173
34377	A_51_P511270	NM_011141	Pou3f1	POU domain, class 3, transcription factor 1	0.00183709	18.7474
37993	A_52_P851352	AK045003	Igfbp3	insulin-like growth factor binding protein 3	1.69511e-12	18.7395
24186	A_51_P390354	NM_027116	Nkpd1	NTPase, KAP family P-loop domain containing 1	0.000246028	18.7221
26410	A_52_P331762	NM_057173	Lmo1	LIM domain only 1	0.000424085	18.6557
7424	A_51_P171180	ENSMUST00000142702	Fam65c	family with sequence similarity 65, member C	4.42712e-06	18.583
39566	A_52_P417890	NM_010555	Il1r2	interleukin 1 receptor, type II	1.77712e-05	18.4447
9904	A_51_P411316	NM_011477	Sprr2k	small proline-rich protein 2K	0.00102971	18.4182
9970	A_52_P665478	NM_010836	Msx3	homeobox, msh-like 3	0.00613869	18.4004
40733	A_51_P129731	NM_025655	Tmigd1	transmembrane and immunoglobulin domain containing 1	0.000166989	18.3043
28560	A_51_P238665	NM_027132	Otop3	otopetrin 3	0.0185908	18.128
6749	A_51_P126236	NM_177843	Gm14461	predicted gene 14461	0.00247295	18.0779
35851	A_52_P517928	NM_001033250	Lemd1	LEM domain containing 1	0.00105491	18.0149
2973	A_52_P828218	NM_001030294	Olfm4	olfactomedin 4	1.87331e-05	17.9699
1388	A_52_P541802	NM_026820	Ifitm1	interferon induced transmembrane protein 1	1.08523e-05	17.6164
22528	A_52_P538490	NM_011872	Klk7	kallikrein related-peptidase 7 (chymotryptic, stratum corneum)	0.0013015	17.4194
18081	A_51_P370720	NM_024290	Tnfrsf23	tumor necrosis factor receptor superfamily, member 23	0.000117436	17.3995
4729	A_51_P499698	NM_026414	Asprv1	aspartic peptidase, retroviral-like 1	0.00246691	17.3934
22093	A_52_P607507	NM_001030294	Olfm4	olfactomedin 4	3.60359e-05	17.3745
7699	A_51_P294375	AK017848	5730559C18Rik	RIKEN cDNA 5730559C18 gene	4.6061e-09	17.3567
634	A_51_P420338	AK029018	Dsg3	desmoglein 3	0.000978061	17.2456
34346	A_51_P516016	NR_003548	Sprr2g	small proline-rich protein 2G	0.000410031	17.177
39666	A_51_P392950	NM_025312	Sostdc1	sclerostin domain containing 1	0.0214989	17.1414
13584	A_51_P432288	NM_153504	Rnf183	ring finger protein 183	8.09167e-05	17.1394
9084	A_52_P377791	NM_008557	Fxyd3	FXYD domain-containing ion transport regulator 3	0.000818601	17.0633
22119	A_51_P303079	NM_025452	Tmem54	transmembrane protein 54	1.309e-06	16.9036
15	A_51_P414208	NM_028622	Lce1c	late cornified envelope 1C	0.00248528	16.7582
40213	A_52_P421543	NM_027998	Cldn23	claudin 23	0.000282508	16.6948
28583	A_51_P110329	NM_030181	Vsig1	V-set and immunoglobulin domain containing 1	0.0313247	16.6609
15704	A_51_P480241	NM_007921	Elf3	E74-like factor 3	3.47576e-08	16.6317
19541	A_52_P357972	NM_001039494	1700019N12Rik	RIKEN cDNA 1700019N12 gene	8.69466e-06	16.5906
4499	A_52_P6297	NM_027678	Zranb3	zinc finger, RAN-binding domain containing 3	5.91941e-05	16.4988
23227	A_51_P110618	ENSMUST00000127340	Fam57a	family with sequence similarity 57, member A	0.000788081	16.406
7552	A_52_P416086	NM_027961	Wfdc3	WAP four-disulfide core domain 3	1.56868e-05	16.3165
6645	A_51_P221441	NM_145532	Mall	mal, T-cell differentiation protein-like	1.34046e-05	16.2916
13641	A_52_P292481	NM_026335	Lce1h	late cornified envelope 1H	0.00208826	16.2806
2943	A_51_P420415	NM_175283	Srd5a1	steroid 5 alpha-reductase 1	0.000919864	16.135
19544	A_52_P75441	NM_011612	Tnfrsf9	tumor necrosis factor receptor superfamily, member 9	0.000293955	16.0552
18773	A_51_P240986	NM_198604	Plekhg6	pleckstrin homology domain containing, family G (with RhoGef domain) member 6	6.69624e-08	16.0048
14371	A_51_P102883	NM_010844	Muc5ac	mucin 5, subtypes A and C, tracheobronchial/gastric	1.39545e-06	15.9966
11674	A_51_P419319	NM_009700	Aqp4	aquaporin 4	0.000446116	15.994
40438	A_51_P409349	NM_023655	Trim29	tripartite motif-containing 29	0.000116061	15.9511
3114	A_51_P323812	NM_133661	Slc6a12	solute carrier family 6 (neurotransmitter transporter, betaine/GABA), member 12	0.00267301	15.9469
33059	A_51_P439403	NM_011059	Padi1	peptidyl arginine deiminase, type I	6.87229e-06	15.8916
12290	A_51_P332917	BC005527	Enpp3	ectonucleotide pyrophosphatase/phosphodiesterase 3	2.87904e-09	15.8887
39599	A_51_P309338	NM_021022	Abcb11	ATP-binding cassette, sub-family B (MDR/TAP), member 11	2.11622e-05	15.8036
22930	A_52_P213550	NM_176844	Chrna5	cholinergic receptor, nicotinic, alpha polypeptide 5	3.65253e-05	15.7302
25035	A_52_P200121	NM_010004	Cyp2c40	cytochrome P450, family 2, subfamily c, polypeptide 40	0.00161513	15.6877
28292	A_51_P234881	NM_148941	Elovl4	elongation of very long chain fatty acids (FEN1/Elo2, SUR4/Elo3, yeast)-like 4	0.00771694	15.6862
3044	A_51_P125345	NM_026822	Lce1b	late cornified envelope 1B	0.00229485	15.6297
27932	A_52_P302284	NM_183366	Adam28	a disintegrin and metallopeptidase domain 28	0.0010209	15.6194
8600	A_51_P103617	NM_177578	Skint3	selection and upkeep of intraepithelial T cells 3	0.0342461	15.5688
34847	A_51_P419017	NM_011866	Pde10a	phosphodiesterase 10A	7.30501e-06	15.5298
1862	A_51_P406846	NM_172524	Nipal4	NIPA-like domain containing 4	3.63524e-07	15.4911
18661	A_51_P149126	NM_175512	Dhrs9	dehydrogenase/reductase (SDR family) member 9	0.000578723	15.4759
11086	A_52_P42373	ENSMUST00000098563	Wdr72	WD repeat domain 72	0.000337787	15.4414
26594	A_51_P404846	NM_031195	Msr1	macrophage scavenger receptor 1	9.89743e-06	15.4231
41172	A_52_P369761	NM_178591	Nrg1	neuregulin 1	0.000417799	15.2087
37818	A_51_P358342	NM_007732	Col17a1	collagen, type XVII, alpha 1	0.000286529	15.1838
27557	A_51_P349546	NM_153098	Cd109	CD109 antigen	1.27628e-05	15.1524
23164	A_51_P368210	NM_145981	Phyhip	phytanoyl-CoA hydroxylase interacting protein	9.77761e-05	15.1406
5217	A_52_P21938	NM_178730	Tmprss11f	transmembrane protease, serine 11f	0.000588476	15.0807
40685	A_52_P300533	AK009785	2310043M15Rik	RIKEN cDNA 2310043M15 gene	0.000591634	15.0089
27484	A_51_P464146	NM_175270	Sowahb	sosondowah ankyrin repeat domain family member B	1.05039e-11	14.9606
785	A_51_P213099	AK053689	Ntng1	netrin G1	0.000224276	14.9398
7834	A_52_P18060	NM_175937	Cpeb2	cytoplasmic polyadenylation element binding protein 2	0.000458605	14.9168
28934	A_52_P134455	AK033436	Fermt1	fermitin family homolog 1 (Drosophila)	0.0127279	14.8932
30279	A_52_P8587	NM_153098	Cd109	CD109 antigen	1.03701e-05	14.7801
6230	A_52_P47660	NM_011856	Odz2	odd Oz/ten-m homolog 2 (Drosophila)	0.00146422	14.7563
18785	A_51_P470079	NM_010555	Il1r2	interleukin 1 receptor, type II	0.000110464	14.7481
32249	A_51_P251687	NM_011455	Serpinb9g	serine (or cysteine) peptidase inhibitor, clade B, member 9g	0.00288681	14.6914
4666	A_51_P358344	NM_007732	Col17a1	collagen, type XVII, alpha 1	0.00569127	14.5778
21735	A_52_P250161	AK036800	Adam28	a disintegrin and metallopeptidase domain 28	0.0012978	14.5453
35238	A_51_P317941	NM_022032	Perp	PERP, TP53 apoptosis effector	1.35908e-07	14.4892
12093	A_51_P114941	NM_007819	Cyp3a13	cytochrome P450, family 3, subfamily a, polypeptide 13	0.00050654	14.4258
3151	A_51_P455234	BC006743	Gm9779	predicted gene 9779	1.16243e-06	14.3523
36900	A_52_P625527	NM_009700	Aqp4	aquaporin 4	0.00079982	14.2897
1167	A_51_P262489	NM_009215	Sst	somatostatin	1.42338e-05	14.1354
12322	A_52_P607128	NM_031195	Msr1	macrophage scavenger receptor 1	7.72757e-06	14.135
3992	A_51_P282211	NM_020490	Ltb4r2	leukotriene B4 receptor 2	0.000120274	14.1289
24446	A_52_P125363	NM_009034	Rbp2	retinol binding protein 2, cellular	4.78358e-06	14.0335
8088	A_51_P205779	NM_009690	Cd5l	CD5 antigen-like	0.0181406	14.0191
6811	A_51_P324834	NM_025276	Evpl	envoplakin	0.000315873	14.0138
21173	A_51_P358633	NM_010790	Melk	maternal embryonic leucine zipper kinase	5.60929e-06	13.9764
28049	A_51_P435410	NM_133355	Grid2ip	glutamate receptor, ionotropic, delta 2 (Grid2) interacting protein 1	0.000565103	13.9339
16416	A_51_P217463	NM_009140	Cxcl2	chemokine (C-X-C motif) ligand 2	0.000604342	13.8585
17351	A_52_P228551	NM_201367	Gpr176	G protein-coupled receptor 176	2.44036e-06	13.7024
18467	A_51_P297858	NM_172840	Vwa2	von Willebrand factor A domain containing 2	6.83209e-05	13.6056
6474	A_51_P153765	NM_024495	Car13	carbonic anhydrase 13	3.43922e-06	13.5844
40089	A_51_P329027	ENSMUST00000038448	Tmprss11bnl	transmembrane protease, serine 11b N terminal like	0.000755503	13.4991
14146	A_51_P137322	NM_031161	Cck	cholecystokinin	0.0108143	13.4813
3713	A_51_P394244	NM_001080925	Rapgefl1	Rap guanine nucleotide exchange factor (GEF)-like 1	8.40967e-07	13.4657
40967	A_51_P428341	NM_011907	Trex2	three prime repair exonuclease 2	0.000613094	13.4203
3934	A_52_P253044	NM_030725	Syt13	synaptotagmin XIII	5.88575e-05	13.4084
30384	A_51_P406466	NM_001081139	Ankrd35	ankyrin repeat domain 35	0.0016761	13.3819
9174	A_51_P289341	NM_198029	Fermt1	fermitin family homolog 1 (Drosophila)	0.00985965	13.3762
25169	A_52_P110534	NM_009445	Ttk	Ttk protein kinase	1.3101e-05	13.3315
1755	A_51_P183812	NM_011410	Slfn4	schlafen 4	7.5184e-05	13.2982
38400	A_52_P310511	NM_009802	Car6	carbonic anhydrase 6	9.34382e-05	13.2758
5773	A_51_P296109	NM_028618	Dmkn	dermokine	1.40305e-07	13.1272
22795	A_52_P202770	NM_172301	Ccnb1	cyclin B1	1.2472e-06	13.0936
38453	A_51_P258570	NM_011177	Klk6	kallikrein related-peptidase 6	0.00964342	13.0631
36592	A_51_P219088	NM_001037294	Alpk2	alpha-kinase 2	0.000178913	13.0454
23309	A_51_P182257	NM_001039494	1700019N12Rik	RIKEN cDNA 1700019N12 gene	2.29441e-06	12.9917
26360	A_51_P239750	NM_008380	Inhba	inhibin beta-A	0.000227667	12.9375
37921	A_52_P255849	ENSMUST00000169560	Fam57a	family with sequence similarity 57, member A	7.69239e-06	12.8228
5032	A_51_P154852	NM_019974	Klk11	kallikrein related-peptidase 11	6.86243e-05	12.8178
12471	A_52_P143287	NM_001005608	Itgb4	integrin beta 4	0.00112496	12.8086
23397	A_51_P380451	NM_011987	Pla2g10	phospholipase A2, group X	0.0233422	12.7864
24935	A_51_P381511	NM_020042	Mocs1	molybdenum cofactor synthesis 1	4.04574e-06	12.7665
38650	A_52_P360742	NM_029419	Apol7a	apolipoprotein L 7a	0.00018464	12.6285
4879	A_51_P205385	NM_009474	Uox	urate oxidase	3.71644e-05	12.5445
2349	A_51_P434737	BC023105	BC023105	cDNA sequence BC023105	0.00690674	12.4967
16287	A_52_P17264	NM_011641	Trp63	transformation related protein 63	3.05612e-07	12.4894
6280	A_51_P408382	NM_001005608	Itgb4	integrin beta 4	0.00105933	12.4852
24165	A_51_P287198	NM_033373	Krt23	keratin 23	3.60695e-06	12.2874
36419	A_51_P477128	NM_173365	Gpr20	G protein-coupled receptor 20	0.000604476	12.2871
7550	A_52_P1034723	NM_001127169	Tceal7	transcription elongation factor A (SII)-like 7	0.00107739	12.2806
11942	A_51_P498293	NM_029007	Fam84a	family with sequence similarity 84, member A	0.00233292	12.2472
30329	A_51_P384831	NM_134164	Syt12	synaptotagmin XII	9.66378e-08	12.2209
24346	A_51_P349495	NM_153546	Mboat1	membrane bound O-acyltransferase domain containing 1	3.2179e-05	12.2112
37708	A_51_P257743	NM_176835	Dnajc22	DnaJ (Hsp40) homolog, subfamily C, member 22	0.0499566	12.1845
27108	A_52_P59206	NM_028623	Cst6	cystatin E/M	0.00367266	12.1315
525	A_51_P217218	NM_031168	Il6	interleukin 6	8.64036e-06	12.0911
38318	A_51_P140710	NM_011337	Ccl3	chemokine (C-C motif) ligand 3	8.12721e-05	12.0836
31179	A_51_P336056	NM_013570	Krt33b	keratin 33B	0.000164853	12.0796
15137	A_51_P439584	NM_145530	Rhov	ras homolog gene family, member V	2.09718e-05	12.0786
2604	A_51_P423709	NM_029007	Fam84a	family with sequence similarity 84, member A	0.00209647	12.0776
27371	A_51_P307166	NM_001039701	Il1rn	interleukin 1 receptor antagonist	1.07593e-06	12.0585
29315	A_51_P115049	NM_007962	Mpzl2	myelin protein zero-like 2	2.40707e-06	12.0416
28083	A_52_P25710	NM_009700	Aqp4	aquaporin 4	0.000308909	12.0294
3079	A_52_P158376	NM_027926	Cpa4	carboxypeptidase A4	0.00115472	12.0275
8155	A_52_P347176	NM_001001985	Nat8l	N-acetyltransferase 8-like	0.00860328	11.9352
29486	A_51_P114148	NM_008238	Foxn1	forkhead box N1	5.22347e-05	11.9155
24944	A_52_P322421	NM_007962	Mpzl2	myelin protein zero-like 2	2.11197e-07	11.8418
40138	A_52_P493857	NM_026214	Kctd4	potassium channel tetramerisation domain containing 4	0.00152677	11.8123
22870	A_51_P272066	NM_025929	2010109I03Rik	RIKEN cDNA 2010109I03 gene	0.00595983	11.7859
2322	A_51_P171728	NM_007543	Ceacam2	carcinoembryonic antigen-related cell adhesion molecule 2	0.00022825	11.7849
35237	A_52_P134195	NM_007675	Ceacam10	carcinoembryonic antigen-related cell adhesion molecule 10	0.000196848	11.7675
36164	A_52_P205877	NM_007914	Ehf	ets homologous factor	2.48258e-11	11.7155
16585	A_51_P388607	NM_010751	Mxd1	MAX dimerization protein 1	0.00041532	11.691
17629	A_51_P496905	NM_007686	Cfi	complement component factor i	4.77719e-05	11.6902
18712	A_51_P136781	NM_018874	Pnliprp1	pancreatic lipase related protein 1	0.00161618	11.6851
16958	A_52_P668442	NM_001134399	Megf11	multiple EGF-like-domains 11	1.7087e-08	11.68
9089	A_51_P241863	NM_019810	Slc5a1	solute carrier family 5 (sodium/glucose cotransporter), member 1	0.000636046	11.6535
37710	A_52_P210511	NM_011612	Tnfrsf9	tumor necrosis factor receptor superfamily, member 9	0.000540346	11.6512
22907	A_52_P227469	NM_183366	Adam28	a disintegrin and metallopeptidase domain 28	7.35296e-05	11.6174
11704	A_52_P680949	NM_211138	Pcyt1b	phosphate cytidylyltransferase 1, choline, beta isoform	0.000782464	11.6159
28603	A_52_P488437	NM_013738	Plek2	pleckstrin 2	9.54694e-05	11.5957
18153	A_51_P151182	NM_011940	Ifi202b	interferon activated gene 202B	0.000667932	11.5565
17138	A_52_P633300	NM_010816	Morc1	microrchidia 1	1.10133e-05	11.5336
25855	A_51_P279575	NM_009860	Cdc25c	cell division cycle 25 homolog C (S. pombe)	1.12042e-06	11.5243
14082	A_51_P331752	NM_011330	Ccl11	chemokine (C-C motif) ligand 11	0.00750861	11.4951
17922	A_52_P298824	AK089283	Slc7a11	solute carrier family 7 (cationic amino acid transporter, y+ system), member 11	0.000107735	11.3822
10649	A_51_P287093	NM_172301	Ccnb1	cyclin B1	2.85096e-06	11.2868
8526	A_51_P421790	NM_013891	Spdef	SAM pointed domain containing ets transcription factor	0.000378364	11.2855
24620	A_51_P324838	NM_025276	Evpl	envoplakin	0.000263688	11.2557
12794	A_51_P353776	NM_008126	Gjb3	gap junction protein, beta 3	4.41812e-08	11.1667
26555	A_52_P700056	NM_001081957	Gm11428	predicted gene 11428	2.35744e-05	11.1381
6689	A_52_P318673	NM_009117	Saa1	serum amyloid A 1	2.09707e-05	11.1299
18453	A_52_P562661	NM_010762	Mal	myelin and lymphocyte protein, T-cell differentiation protein	7.03713e-07	11.1222
37090	A_52_P228277	NM_029932	Spns3	spinster homolog 3 (Drosophila)	0.00193807	11.112
17361	A_51_P273556	NM_027975	Fam83d	family with sequence similarity 83, member D	2.8831e-06	11.0838
9403	A_52_P569998	NM_001008424	Cdsn	corneodesmosin	0.00191304	11.0372
34167	A_52_P669128	NM_019810	Slc5a1	solute carrier family 5 (sodium/glucose cotransporter), member 1	5.31242e-05	11.0308
36003	A_51_P290191	NM_008243	Mst1	macrophage stimulating 1 (hepatocyte growth factor-like)	0.00145391	10.9475
14304	A_52_P558401	NM_172301	Ccnb1	cyclin B1	2.90251e-06	10.9146
27586	A_51_P499071	NM_010762	Mal	myelin and lymphocyte protein, T-cell differentiation protein	8.35657e-07	10.8786
12110	A_51_P398868	NM_008217	Has3	hyaluronan synthase 3	7.30808e-07	10.8474
2242	A_51_P402175	NM_177723	Vsig8	V-set and immunoglobulin domain containing 8	0.000144166	10.8167
5548	A_51_P513000	NM_030699	Ntng1	netrin G1	0.000221906	10.815
35377	A_52_P609918	NM_007914	Ehf	ets homologous factor	1.67205e-09	10.7996
25485	A_52_P92037	NM_009474	Uox	urate oxidase	0.00100733	10.7935
2123	A_51_P286737	NM_011333	Ccl2	chemokine (C-C motif) ligand 2	0.000138522	10.7722
17562	A_52_P289091	NM_007813	Cyp2b13	cytochrome P450, family 2, subfamily b, polypeptide 13	8.20563e-05	10.7689
5516	A_51_P227353	NM_170597	Creg2	cellular repressor of E1A-stimulated genes 2	0.000123439	10.768
24651	A_51_P335460	NM_009132	Scin	scinderin	0.000291553	10.7604
34269	A_52_P496924	NM_173870	Mgat4a	mannoside acetylglucosaminyltransferase 4, isoenzyme A	8.19644e-05	10.7117
26978	A_52_P127130	NM_031195	Msr1	macrophage scavenger receptor 1	4.44688e-05	10.6213
22243	A_52_P171692	NM_029821	1190003J15Rik	RIKEN cDNA 1190003J15 gene	1.09794e-08	10.6047
8500	A_51_P177451	NM_021610	Gpa33	glycoprotein A33 (transmembrane)	0.01851	10.5881
19718	A_51_P188911	NM_172693	Galnt12	UDP-N-acetyl-alpha-D-galactosamine:polypeptide N-acetylgalactosaminyltransferase 12	2.39393e-07	10.5127
16415	A_51_P268331	NM_023270	Rnf128	ring finger protein 128	3.76747e-07	10.4933
14529	A_51_P473383	NM_011858	Odz4	odd Oz/ten-m homolog 4 (Drosophila)	4.47967e-05	10.4625
24589	A_52_P665240	NM_001003668	Krt83	keratin 83	3.41688e-05	10.3914
20677	A_52_P414013	NM_153511	Il1f9	interleukin 1 family, member 9	0.000312593	10.3856
3848	A_52_P144368	NM_011858	Odz4	odd Oz/ten-m homolog 4 (Drosophila)	6.94408e-05	10.3589
7364	A_51_P260683	NM_015811	Rgs1	regulator of G-protein signaling 1	0.00114559	10.3563
21503	A_51_P211506	NM_146071	Muc20	mucin 20	5.00516e-07	10.3033
32924	A_51_P255875	NM_011061	Padi4	peptidyl arginine deiminase, type IV	0.0458309	10.2871
13451	A_51_P421876	NM_016850	Irf7	interferon regulatory factor 7	0.000244432	10.2689
28485	A_51_P155313	NM_010362	Gsto1	glutathione S-transferase omega 1	0.000102363	10.258
39619	A_52_P209277	XR_106481	4921507G05Rik	RIKEN cDNA 4921507G05 gene	2.24213e-05	10.2204
5897	A_51_P159113	NM_021877	Hr	hairless	1.40687e-06	10.2186
34407	A_52_P106620	NM_008764	Tnfrsf11b	tumor necrosis factor receptor superfamily, member 11b (osteoprotegerin)	7.05135e-06	10.2051
33423	A_51_P190516	NM_145369	Wfdc5	WAP four-disulfide core domain 5	0.00032898	10.1261
3793	A_52_P301085	NM_178788	Dctd	dCMP deaminase	7.55655e-07	10.1024
40795	A_52_P119060	NM_207668	Acpp	acid phosphatase, prostate	3.39529e-08	10.0849
12677	A_52_P514061	NM_011061	Padi4	peptidyl arginine deiminase, type IV	0.0424318	10.0844
18024	A_51_P438967	NM_053110	Gpnmb	glycoprotein (transmembrane) nmb	0.000558494	10.0387
2246	A_51_P204924	NM_001177437	1700016M24Rik	RIKEN cDNA 1700016M24 gene	0.000804901	9.99403
20894	A_52_P562196	NM_026143	Far1	fatty acyl CoA reductase 1	0.000336985	9.99315
3869	A_52_P441954	NM_019935	Ovol1	OVO homolog-like 1 (Drosophila)	4.05218e-06	9.97895
29517	A_51_P208603	NM_010050	Dio2	deiodinase, iodothyronine, type II	4.94108e-05	9.94808
12609	A_52_P368057	NM_011990	Slc7a11	solute carrier family 7 (cationic amino acid transporter, y+ system), member 11	2.80632e-05	9.78147
38865	A_51_P495049	NM_009897	Ckmt1	creatine kinase, mitochondrial 1, ubiquitous	3.47428e-07	9.77548
18218	A_52_P520037	AK122245	Rimbp2	RIMS binding protein 2	0.00285184	9.74097
22237	A_51_P336325	NM_008768	Orm1	orosomucoid 1	4.08481e-07	9.7367
18137	A_51_P156232	NM_010679	Lalba	lactalbumin, alpha	3.77799e-05	9.71569
31139	A_51_P389479	AK004470	1190003J15Rik	RIKEN cDNA 1190003J15 gene	2.07329e-08	9.71561
28272	A_52_P646957	NM_008177	Grpr	gastrin releasing peptide receptor	1.3945e-07	9.67455
37758	A_51_P141290	NM_175556	Plch2	phospholipase C, eta 2	2.58721e-07	9.65252
40247	A_52_P455370	NM_175628	A2m	alpha-2-macroglobulin	0.00354231	9.62602
14694	A_51_P112796	NM_019451	Il1f5	interleukin 1 family, member 5 (delta)	0.000111185	9.58258
27432	A_51_P187242	NM_008286	Hrh2	histamine receptor H2	1.28492e-09	9.5549
23422	A_52_P271528	NM_019976	Psrc1	proline/serine-rich coiled-coil 1	1.22379e-05	9.54593
39357	A_52_P496201	NM_001093749	Mpzl3	myelin protein zero-like 3	4.75356e-05	9.52677
28397	A_52_P515192	NR_045439	1700031A10Rik	RIKEN cDNA 1700031A10 gene	0.00136075	9.51576
24168	A_51_P130475	NM_009523	Wnt4	wingless-related MMTV integration site 4	8.46632e-06	9.49489
28620	A_51_P213359	NM_008216	Has2	hyaluronan synthase 2	3.16478e-05	9.47759
23497	A_52_P327764	AK045020	Has2	hyaluronan synthase 2	0.00212231	9.47017
25900	A_51_P225493	NM_027077	1700016C15Rik	RIKEN cDNA 1700016C15 gene	0.0106746	9.45158
1843	A_52_P523146	NM_009100	Rptn	repetin	0.0022798	9.4436
17090	A_52_P242544	NM_023842	Dsp	desmoplakin	4.96303e-07	9.43205
9367	A_51_P265905	NM_027678	Zranb3	zinc finger, RAN-binding domain containing 3	0.000209663	9.33125
27730	A_51_P512384	NM_001044384	Timp1	tissue inhibitor of metalloproteinase 1	2.40892e-06	9.32389
23971	A_52_P496956	NM_053178	Acsbg1	acyl-CoA synthetase bubblegum family member 1	0.00754855	9.3217
17616	A_51_P317887	NM_026907	Sectm1b	secreted and transmembrane 1B	0.000109895	9.30172
7277	A_52_P369769	NM_178591	Nrg1	neuregulin 1	8.32812e-05	9.30085
39615	A_52_P440621	NM_175279	Rassf10	Ras association (RalGDS/AF-6) domain family (N-terminal) member 10	8.31139e-06	9.29252
37117	A_52_P517762	NM_023557	Slc44a4	solute carrier family 44, member 4	2.23151e-06	9.24491
13445	A_51_P409694	NM_019976	Psrc1	proline/serine-rich coiled-coil 1	2.06836e-05	9.24206
14184	A_51_P252157	NM_011623	Top2a	topoisomerase (DNA) II alpha	2.30625e-06	9.21168
18052	A_52_P272429	NM_007914	Ehf	ets homologous factor	8.56541e-09	9.18743
29692	A_52_P405465	NM_011081	Piga	phosphatidylinositol glycan anchor biosynthesis, class A	2.912e-05	9.17196
38383	A_51_P107652	NM_023557	Slc44a4	solute carrier family 44, member 4	2.63052e-06	9.1557
25958	A_52_P87804	NM_001114662	Mfsd4	major facilitator superfamily domain containing 4	0.0039016	9.1396
9101	A_51_P227090	NM_019511	Ramp3	receptor (calcitonin) activity modifying protein 3	4.32906e-08	9.13084
21989	A_52_P233342	NM_001024134	Trim15	tripartite motif-containing 15	0.000446042	9.0796
19457	A_52_P168524	NM_172510	Mfsd4	major facilitator superfamily domain containing 4	0.00547216	9.06955
24992	A_51_P303791	AK035610	9530076L18	uncharacterized protein 9530076L18	0.00225629	9.05529
18117	A_52_P18765	NM_001136181	Hsbp1l1	heat shock factor binding protein 1-like 1	0.000254486	8.92037
37389	A_51_P291078	NM_172710	Sel1l3	sel-1 suppressor of lin-12-like 3 (C. elegans)	6.94317e-10	8.91104
12099	A_51_P339843	NM_008571	Mcpt2	mast cell protease 2	0.141309	8.87903
17442	A_51_P514161	NM_001013824	Gm5662	predicted gene 5662	0.00311066	8.86552
10809	A_51_P223504	NM_031261	Fthl17	ferritin, heavy polypeptide-like 17	2.74028e-06	8.81447
25801	A_51_P103396	NM_016879	Krt85	keratin 85	0.000144191	8.77477
24163	A_52_P184257	NM_027399	Steap1	six transmembrane epithelial antigen of the prostate 1	0.000856853	8.75416
33324	A_51_P163015	NM_172309	Arntl2	aryl hydrocarbon receptor nuclear translocator-like 2	0.000519431	8.7398
13527	A_52_P270501	NM_001100464	Abpb	androgen binding protein beta	0.00445932	8.73596
1077	A_51_P442964	NM_029617	Casc5	cancer susceptibility candidate 5	4.56609e-05	8.72023
3148	A_52_P104581	NM_029741	Ppfia3	protein tyrosine phosphatase, receptor type, f polypeptide (PTPRF), interacting protein (liprin), alpha 3	4.7981e-05	8.71435
29565	A_52_P329207	NM_007969	Expi	extracellular proteinase inhibitor	7.27852e-05	8.71409
40960	A_51_P132530	NM_029383	Cldn22	claudin 22	1.61642e-05	8.7077
8814	A_51_P135092	NM_134471	Kif2c	kinesin family member 2C	5.59758e-06	8.70723
30255	A_51_P117865	NM_030565	Fam20c	family with sequence similarity 20, member C	0.000128962	8.674
13961	A_51_P364302	NM_010836	Msx3	homeobox, msh-like 3	0.00725118	8.66782
24972	A_51_P383369	NM_011857	Odz3	odd Oz/ten-m homolog 3 (Drosophila)	7.87909e-09	8.65018
33595	A_51_P451151	NM_026785	Ube2c	ubiquitin-conjugating enzyme E2C	6.61624e-06	8.63604
2950	A_51_P112223	NM_010357	Gsta4	glutathione S-transferase, alpha 4	5.20202e-05	8.62249
5720	A_51_P509573	NM_013652	Ccl4	chemokine (C-C motif) ligand 4	0.000576502	8.56896
22015	A_51_P319917	NM_007403	Adam8	a disintegrin and metallopeptidase domain 8	7.51873e-05	8.56352
26131	A_51_P384243	NM_001007268	Dusp13	dual specificity phosphatase 13	0.00254801	8.54501
22976	A_52_P87713	NM_001044384	Timp1	tissue inhibitor of metalloproteinase 1	1.26373e-06	8.54112
27036	A_52_P616949	NM_027893	Pvrl4	poliovirus receptor-related 4	2.01156e-06	8.52124
38572	A_51_P410772	NM_019799	Rhcg	Rhesus blood group-associated C glycoprotein	0.000454862	8.52006
1342	A_51_P331288	NM_009731	Akr1b7	aldo-keto reductase family 1, member B7	0.0143687	8.50166
8525	A_52_P154347	NM_007899	Ecm1	extracellular matrix protein 1	0.00162973	8.48512
11489	A_52_P521054	NM_011459	Serpinb8	serine (or cysteine) peptidase inhibitor, clade B, member 8	4.08876e-05	8.47955
1299	A_52_P799815	NM_001025606	Tmem171	transmembrane protein 171	3.82089e-06	8.45462
22387	A_51_P101460	NM_023842	Dsp	desmoplakin	2.90704e-07	8.45327
34173	A_51_P456208	NM_011575	Tff3	trefoil factor 3, intestinal	0.201548	8.43674
3658	A_51_P129502	NM_011990	Slc7a11	solute carrier family 7 (cationic amino acid transporter, y+ system), member 11	0.000366402	8.4344
10228	A_52_P421344	NM_028748	Paqr5	progestin and adipoQ receptor family member V	0.00584163	8.41775
30063	A_52_P669035	NM_009899	Clca1	chloride channel calcium activated 1	3.53656e-06	8.40134
1478	A_51_P246166	NM_007969	Expi	extracellular proteinase inhibitor	0.000152712	8.38029
189	A_51_P278843	NM_001081270	Dscaml1	Down syndrome cell adhesion molecule like 1	0.00194359	8.37449
39849	A_51_P107315	NM_145423	Slc5a8	solute carrier family 5 (iodide transporter), member 8	0.00175145	8.36917
36404	A_52_P36591	NM_013552	Hmmr	hyaluronan mediated motility receptor (RHAMM)	7.55792e-07	8.36891
7958	A_51_P207591	NM_013473	Anxa8	annexin A8	0.00257591	8.34688
16853	A_52_P556448	NM_010667	Krt86	keratin 86	4.35302e-05	8.33247
11711	A_51_P487999	NM_028232	Sgol1	shugoshin-like 1 (S. pombe)	1.53743e-06	8.31423
5710	A_51_P395370	ENSMUST00000148911	Atp10b	ATPase, class V, type 10B	7.61337e-06	8.30357
4447	A_52_P159276	NM_145890	Grhl1	grainyhead-like 1 (Drosophila)	2.25093e-05	8.27558
8373	A_51_P450033	NM_007659	Cdk1	cyclin-dependent kinase 1	1.78702e-06	8.27088
27231	A_51_P514700	NM_025565	Spc25	SPC25, NDC80 kinetochore complex component, homolog (S. cerevisiae)	2.49643e-07	8.2485
5786	A_51_P464703	NM_021443	Ccl8	chemokine (C-C motif) ligand 8	7.87508e-05	8.24706
21493	A_51_P298741	NM_053150	Klra20	killer cell lectin-like receptor subfamily A, member 20	0.0980303	8.24233
28772	A_51_P114577	ENSMUST00000040576	Parm1	prostate androgen-regulated mucin-like protein 1	0.000301355	8.23667
10131	A_51_P308796	NM_010235	Fosl1	fos-like antigen 1	0.00474939	8.22647
34408	A_51_P273213	NM_145890	Grhl1	grainyhead-like 1 (Drosophila)	3.9599e-05	8.2044
37138	A_51_P486810	NM_030677	Gpx2	glutathione peroxidase 2	0.000292954	8.19754
28516	A_51_P518621	NM_013550	Hist1h3a	histone cluster 1, H3a	0.000341697	8.17624
20592	A_51_P244950	NM_001164466	Dpys	dihydropyrimidinase	7.49359e-06	8.16501
1064	A_51_P509651	NM_028760	Cep55	centrosomal protein 55	4.98998e-07	8.16273
18245	A_51_P143031	NM_133867	Eps8l3	EPS8-like 3	0.218623	8.14801
31717	A_52_P302304	NM_023268	Qsox1	quiescin Q6 sulfhydryl oxidase 1	0.00165373	8.14198
16049	A_52_P443701	NM_033608	Igsf9	immunoglobulin superfamily, member 9	3.74413e-08	8.13528
22830	A_52_P67493	NM_007417	Adra2a	adrenergic receptor, alpha 2a	0.000371678	8.1137
32243	A_51_P265806	NM_030601	Clca2	chloride channel calcium activated 2	2.77301e-06	8.1042
35251	A_52_P69558	NR_033577	Gm8221	apolipoprotein L 7c pseudogene	0.000530081	8.09456
40468	A_52_P341120	NM_144731	Galnt7	UDP-N-acetyl-alpha-D-galactosamine: polypeptide N-acetylgalactosaminyltransferase 7	1.88117e-05	8.08688
32709	A_51_P504378	NM_172743	Plekha7	pleckstrin homology domain containing, family A member 7	9.97506e-06	8.06147
32909	A_51_P334930	NM_025470	1810030J14Rik	RIKEN cDNA 1810030J14 gene	0.0275638	8.05886
19799	A_51_P403799	NM_021287	Spnb3	spectrin beta 3	2.91386e-05	8.05487
22764	A_51_P153683	NM_146117	Lrrc26	leucine rich repeat containing 26	0.0199186	8.02106
26192	A_52_P142888	NM_001038604	Clec5a	C-type lectin domain family 5, member a	0.000316597	8.01787
6835	A_52_P25599	NM_009860	Cdc25c	cell division cycle 25 homolog C (S. pombe)	0.000164691	8.00855
6914	A_52_P205854	NM_181856	Tmc8	transmembrane channel-like gene family 8	9.59476e-10	8.00668
7279	A_52_P92352	NM_198884	B4galnt3	beta-1,4-N-acetyl-galactosaminyl transferase 3	0.000154804	7.99488
22778	A_51_P240760	NM_028189	B3gnt3	UDP-GlcNAc:betaGal beta-1,3-N-acetylglucosaminyltransferase 3	0.000406811	7.98382
33619	A_51_P230098	NM_023209	Pbk	PDZ binding kinase	1.15616e-06	7.97115
15363	A_51_P434567	NM_007417	Adra2a	adrenergic receptor, alpha 2a	0.00041497	7.96617
6542	A_52_P232859	NM_027562	Clec2g	C-type lectin domain family 2, member g	0.00120511	7.96026
31780	A_51_P512992	NM_178676	Entpd3	ectonucleoside triphosphate diphosphohydrolase 3	1.34351e-06	7.95942
29374	A_51_P393668	NM_181540	Tm6sf2	transmembrane 6 superfamily member 2	0.000485862	7.92537
39766	A_52_P387056	NM_170597	Creg2	cellular repressor of E1A-stimulated genes 2	0.00170007	7.92383
24434	A_51_P195034	NM_028039	Esco2	establishment of cohesion 1 homolog 2 (S. cerevisiae)	1.04855e-06	7.91755
40787	A_51_P497240	NR_026942	E330013P04Rik	RIKEN cDNA E330013P04 gene	1.10568e-06	7.91465
22260	A_52_P26794	NM_027395	Basp1	brain abundant, membrane attached signal protein 1	2.99706e-05	7.91301
10262	A_51_P393944	AK020424	9430019C24Rik	RIKEN cDNA 9430019C24 gene	0.000476606	7.91186
30125	A_52_P416014	ENSMUST00000084123	Ube4b	ubiquitination factor E4B, UFD2 homolog (S. cerevisiae)	0.000493201	7.90467
10608	A_51_P395454	NM_001100464	Abpb	androgen binding protein beta	0.000602201	7.86952
6155	A_51_P239737	NM_011082	Pigr	polymeric immunoglobulin receptor	0.00237318	7.85745
19984	A_51_P134468	L78788	D17H6S56E-5	DNA segment, Chr 17, human D6S56E 5	6.64216e-05	7.84265
32519	A_52_P499028	NM_027834	9130008F23Rik	RIKEN cDNA 9130008F23 gene	7.14883e-05	7.83393
40000	A_51_P115666	NM_134087	Fam83h	family with sequence similarity 83, member H	2.9222e-07	7.80352
8215	A_51_P233367	NM_175284	Fzd10	frizzled homolog 10 (Drosophila)	2.80829e-07	7.79074
26844	A_52_P459521	ENSMUST00000151691	Itgb4	integrin beta 4	0.0092382	7.78082
9660	A_51_P111492	NM_017373	Nfil3	nuclear factor, interleukin 3, regulated	5.87572e-10	7.75504
8780	A_51_P299235	NM_144960	Fcamr	Fc receptor, IgA, IgM, high affinity	1.58576e-05	7.75122
9588	A_51_P167410	NM_031368	Bglap-rs1	bone gamma-carboxyglutamate protein, related sequence 1	0.000113631	7.74965
11175	A_51_P348433	NM_013832	Rasal1	RAS protein activator like 1 (GAP1 like)	0.000303488	7.73214
18164	A_51_P471126	NM_001011707	Cyp2c66	cytochrome P450, family 2, subfamily c, polypeptide 66	0.0438522	7.72871
36634	A_52_P575900	NM_007541	Bglap	bone gamma carboxyglutamate protein	0.000721989	7.72133
30531	A_51_P156113	NM_033608	Igsf9	immunoglobulin superfamily, member 9	2.06581e-08	7.65788
813	A_52_P475271	AK041399	Cep55	centrosomal protein 55	2.2464e-06	7.6416
39712	A_52_P482897	NM_009704	Areg	amphiregulin	7.25033e-06	7.63608
372	A_51_P347240	NM_001081406	Lrr1	leucine rich repeat protein 1	2.41668e-05	7.59502
29540	A_51_P343954	NM_178695	Prrg4	proline rich Gla (G-carboxyglutamic acid) 4 (transmembrane)	1.62072e-05	7.58787
37339	A_51_P445823	NM_028660	Klk9	kallikrein related-peptidase 9	0.00163186	7.56709
26890	A_52_P638926	AK147019	Leng9	leukocyte receptor cluster (LRC) member 9	0.0115455	7.5632
14698	A_51_P204402	NM_011369	Shcbp1	Shc SH2-domain binding protein 1	6.65579e-07	7.56097
23065	A_51_P277216	NM_001025610	Ms4a7	membrane-spanning 4-domains, subfamily A, member 7	6.19247e-07	7.5606
34769	A_52_P549815	NM_023842	Dsp	desmoplakin	5.11938e-05	7.54911
23368	A_52_P281492	NM_177772	Bpifc	BPI fold containing family C	0.000116679	7.54108
15911	A_51_P240501	NM_026358	4930583H14Rik	RIKEN cDNA 4930583H14 gene	0.00631503	7.52649
3116	A_52_P398158	NM_146173	Tspan33	tetraspanin 33	1.45187e-05	7.52168
7900	A_51_P258768	NM_028748	Paqr5	progestin and adipoQ receptor family member V	0.00923424	7.50949
10297	A_51_P230103	NM_001012273	Birc5	baculoviral IAP repeat-containing 5	1.36552e-06	7.48678
24989	A_52_P31750	NM_183197	Serpinb9f	serine (or cysteine) peptidase inhibitor, clade B, member 9f	0.0121275	7.4847
27928	A_51_P278519	NM_023268	Qsox1	quiescin Q6 sulfhydryl oxidase 1	0.00153422	7.48426
36248	A_51_P403170	NM_017465	Sult2b1	sulfotransferase family, cytosolic, 2B, member 1	0.000183701	7.47004
1753	A_52_P290325	NM_029523	Depdc1a	DEP domain containing 1a	5.28183e-06	7.44621
12196	A_52_P30989	NM_028222	Cdkn3	cyclin-dependent kinase inhibitor 3	1.24603e-05	7.4448
21080	A_52_P500027	NM_017373	Nfil3	nuclear factor, interleukin 3, regulated	7.75786e-11	7.42206
25799	A_51_P112734	NM_016972	Slc7a8	solute carrier family 7 (cationic amino acid transporter, y+ system), member 8	0.000222658	7.41989
8240	A_52_P338066	NM_023137	Ubd	ubiquitin D	0.0590402	7.41765
5160	A_52_P227137	NM_010265	Gcnt1	glucosaminyl (N-acetyl) transferase 1, core 2	0.000478026	7.39602
29430	A_52_P623226	NM_018876	Fut2	fucosyltransferase 2	0.0101556	7.3949
12220	A_51_P119670	NM_010265	Gcnt1	glucosaminyl (N-acetyl) transferase 1, core 2	0.000306768	7.37859
33781	A_52_P140383	AK157531	LOC629091	uncharacterized LOC629091	0.0122377	7.3785
39945	A_51_P438283	NM_010554	Il1a	interleukin 1 alpha	0.00204177	7.34264
7475	A_52_P52803	NM_010478	Hspa1b	heat shock protein 1B	0.000446773	7.33961
33342	A_51_P408116	NM_153511	Il1f9	interleukin 1 family, member 9	2.55037e-05	7.33072
28105	A_52_P10683	NM_145713	Hist1h1d	histone cluster 1, H1d	3.64449e-05	7.32994
11357	A_52_P319552	NM_001162980	1700024P16Rik	RIKEN cDNA 1700024P16 gene	0.00106663	7.31445
35013	A_52_P159232	NM_001039186	Ceacam1	carcinoembryonic antigen-related cell adhesion molecule 1	0.000148965	7.31384
1127	A_52_P63680	NM_175731	Acer1	alkaline ceramidase 1	0.00535228	7.3064
32081	A_51_P372826	NM_145533	Smox	spermine oxidase	3.53075e-07	7.3061
18813	A_51_P217509	NM_028709	Btbd11	BTB (POZ) domain containing 11	0.000192784	7.3043
34159	A_51_P206551	NM_019878	Sult1b1	sulfotransferase family 1B, member 1	0.0855141	7.27644
10402	A_52_P59124	NM_001025610	Ms4a7	membrane-spanning 4-domains, subfamily A, member 7	9.10196e-07	7.24505
2157	A_52_P278327	NM_178594	Vtcn1	V-set domain containing T cell activation inhibitor 1	0.000376212	7.23681
20302	A_52_P135155	NM_146206	Tpcn2	two pore segment channel 2	7.62664e-08	7.23013
9813	A_52_P614598	AK016285	4930572P05Rik	RIKEN cDNA 4930572P05 gene	6.03038e-05	7.20657
14952	A_51_P340170	NM_172786	Il20ra	interleukin 20 receptor, alpha	0.00044231	7.20341
39061	A_51_P366931	AK088576	Prc1	protein regulator of cytokinesis 1	2.97478e-06	7.2026
25366	A_51_P437847	NM_001142731	Kctd1	potassium channel tetramerisation domain containing 1	6.91808e-08	7.18972
21923	A_51_P270949	NM_020034	Hist1h1b	histone cluster 1, H1b	8.79635e-05	7.17373
35631	A_51_P475748	NM_008412	Ivl	involucrin	0.00228071	7.17182
2926	A_52_P420466	NM_175660	Hist1h2ab	histone cluster 1, H2ab	3.33386e-05	7.15836
28691	A_52_P231691	NM_009528	Wnt7b	wingless-related MMTV integration site 7B	4.13252e-07	7.15125
2653	A_51_P246119	NM_001081363	Cenpf	centromere protein F	7.19025e-07	7.13657
26545	A_51_P309307	NM_001142959	Bcl2l15	BCLl2-like 15	0.000295731	7.10178
6517	A_52_P683991	NM_008261	Hnf4a	hepatic nuclear factor 4, alpha	0.183531	7.09103
22754	A_51_P196726	NM_010582	Itih2	inter-alpha trypsin inhibitor, heavy chain 2	0.062018	7.08162
7921	A_52_P386459	NM_021610	Gpa33	glycoprotein A33 (transmembrane)	0.049794	7.07425
926	A_51_P141546	NM_011016	Orm2	orosomucoid 2	1.4887e-06	7.03943
23059	A_51_P385718	NM_026862	Cd177	CD177 antigen	0.00135005	7.03543
38556	A_52_P493112	NM_019976	Psrc1	proline/serine-rich coiled-coil 1	1.87749e-05	7.03533
343	A_52_P164945	NM_001034875	Bpifb4	BPI fold containing family B, member 4	0.11787	7.02593
34304	A_51_P253808	NM_001081117	Mki67	antigen identified by monoclonal antibody Ki 67	6.82756e-07	7.02545
31477	A_51_P302453	NM_172589	Lhfpl2	lipoma HMGIC fusion partner-like 2	0.00137551	7.02541
11108	A_51_P164014	NM_173762	Cenpe	centromere protein E	3.34011e-06	7.01944
37766	A_52_P61188	NM_172309	Arntl2	aryl hydrocarbon receptor nuclear translocator-like 2	0.00280843	7.00496
689	A_51_P308279	NM_173868	St18	suppression of tumorigenicity 18	0.0069285	7.00251
1088	A_51_P171215	NM_007950	Ereg	epiregulin	0.00397663	6.99359
12896	A_52_P30984	NM_028222	Cdkn3	cyclin-dependent kinase inhibitor 3	3.01629e-06	6.9583
36966	A_51_P114693	NM_145562	Parm1	prostate androgen-regulated mucin-like protein 1	0.000467778	6.95443
7876	A_51_P501260	NM_145713	Hist1h1d	histone cluster 1, H1d	2.63077e-05	6.91247
29680	A_51_P104241	NM_009549	Zfp185	zinc finger protein 185	0.000504288	6.90643
28674	A_51_P463087	NM_178269	Cenpm	centromere protein M	1.48684e-05	6.89763
3525	A_51_P484978	NM_023224	Cblc	Casitas B-lineage lymphoma c	8.16651e-07	6.87024
5279	A_52_P21550	NM_173442	Gcnt1	glucosaminyl (N-acetyl) transferase 1, core 2	0.00018049	6.84667
30152	A_52_P353905	NM_173862	Fam83a	family with sequence similarity 83, member A	0.00585776	6.84613
3913	A_52_P607195	NM_175650	Atp13a5	ATPase type 13A5	0.000745144	6.81879
32434	A_52_P218058	NM_001038604	Clec5a	C-type lectin domain family 5, member a	8.91961e-05	6.81547
25125	A_52_P506995	NM_029639	1600029D21Rik	RIKEN cDNA 1600029D21 gene	1.88513e-07	6.81339
11577	A_52_P184544	NM_029835	5730590G19Rik	RIKEN cDNA 5730590G19 gene	6.49163e-06	6.7834
11901	A_52_P169048	NM_007872	Dnmt3a	DNA methyltransferase 3A	0.000616625	6.77007
33867	A_51_P387764	X70100	Fabp5	fatty acid binding protein 5, epidermal	8.4837e-05	6.74524
38233	A_51_P484158	NM_027399	Steap1	six transmembrane epithelial antigen of the prostate 1	1.40724e-05	6.73946
34542	A_52_P61752	NM_133681	Tspan1	tetraspanin 1	0.00428648	6.72601
40042	A_52_P430369	NM_001002897	Atg9b	ATG9 autophagy related 9 homolog B (S. cerevisiae)	0.0065804	6.70782
32172	A_51_P367720	NM_013492	Clu	clusterin	0.000445339	6.70529
3275	A_51_P147942	NM_010512	Igf1	insulin-like growth factor 1	0.000852997	6.69847
17876	A_51_P489268	NM_019438	Ncapg	non-SMC condensin I complex, subunit G	1.04555e-05	6.66507
12126	A_51_P166886	NM_011314	Saa2	serum amyloid A 2	0.000229349	6.65116
10576	A_52_P633714	NM_030159	Troap	trophinin associated protein	1.31859e-06	6.64922
37372	A_51_P521283	NM_007759	Crabp2	cellular retinoic acid binding protein II	0.00091087	6.63318
12593	A_51_P253074	NM_027979	Chit1	chitinase 1 (chitotriosidase)	0.0109066	6.62914
20240	A_51_P469357	NM_001045518	Fam83b	family with sequence similarity 83, member B	0.000238016	6.62828
6724	A_51_P448236	NM_007802	Ctsk	cathepsin K	0.00104813	6.62194
16034	A_51_P485731	NM_031393	Sytl1	synaptotagmin-like 1	1.97722e-07	6.61378
29388	A_52_P422874	NM_001033273	5031439G07Rik	RIKEN cDNA 5031439G07 gene	0.000950551	6.60143
31884	A_52_P100926	NM_010554	Il1a	interleukin 1 alpha	0.00179064	6.59927
16868	A_52_P586004	NM_001033245	Hk3	hexokinase 3	0.00320142	6.58604
24272	A_51_P291438	NM_011607	Tnc	tenascin C	3.98547e-05	6.57953
8772	A_52_P511798	NM_177580	Baiap2l2	BAI1-associated protein 2-like 2	0.00304795	6.57859
26514	A_51_P369200	NM_028109	Tpx2	TPX2, microtubule-associated protein homolog (Xenopus laevis)	3.50916e-06	6.56902
38591	A_52_P234127	NM_011857	Odz3	odd Oz/ten-m homolog 3 (Drosophila)	7.59368e-06	6.56165
35663	A_52_P112614	AJ315551	Ly6g6e	lymphocyte antigen 6 complex, locus G6E	7.97003e-06	6.55108
37364	A_52_P648524	NM_172119	Dio3	deiodinase, iodothyronine type III	2.89528e-05	6.55001
9256	A_51_P390038	NM_177834	Cpa6	carboxypeptidase A6	0.000564156	6.537
30488	A_51_P514405	NM_019741	Slc2a5	solute carrier family 2 (facilitated glucose transporter), member 5	0.00523977	6.53457
21294	A_51_P463159	NM_009809	Casp14	caspase 14	0.00184365	6.52797
33437	A_51_P297671	NM_008194	Gyk	glycerol kinase	1.15777e-06	6.52152
29015	A_52_P663446	NM_011990	Slc7a11	solute carrier family 7 (cationic amino acid transporter, y+ system), member 11	0.00086338	6.51651
7641	A_52_P139650	NM_025581	Ska1	spindle and kinetochore associated complex subunit 1	1.14687e-05	6.49876
31634	A_51_P185660	NM_011338	Ccl9	chemokine (C-C motif) ligand 9	0.000916849	6.49328
34461	A_51_P253803	NM_001081117	Mki67	antigen identified by monoclonal antibody Ki 67	8.39057e-07	6.48885
32987	A_51_P243963	NM_181315	Car5b	carbonic anhydrase 5b, mitochondrial	0.000242174	6.45687
30979	A_51_P278163	NM_152813	Plcd3	phospholipase C, delta 3	4.39921e-05	6.45157
5634	A_51_P484983	NM_023224	Cblc	Casitas B-lineage lymphoma c	6.21678e-07	6.42761
4751	A_52_P415299	NM_011623	Top2a	topoisomerase (DNA) II alpha	1.67859e-05	6.39873
40332	A_51_P208922	NM_011491	Stc2	stanniocalcin 2	0.0127627	6.39537
1297	A_52_P497134	NR_040279	A730090H04Rik	RIKEN cDNA A730090H04 gene	0.000102895	6.38192
17754	A_52_P54812	NM_001012434	Kctd14	potassium channel tetramerisation domain containing 14	0.00713442	6.38108
31267	A_51_P155142	NM_026560	Cdca8	cell division cycle associated 8	1.49765e-05	6.37426
664	A_52_P84814	NM_011118	Prl2c3	prolactin family 2, subfamily c, member 3	0.0917731	6.37034
24777	A_51_P286748	NM_011356	Frzb	frizzled-related protein	6.11431e-05	6.35985
7093	A_52_P423222	NM_010903	Nfe2l3	nuclear factor, erythroid derived 2, like 3	0.000122016	6.35639
4315	A_52_P162099	NM_001004140	Ckap2	cytoskeleton associated protein 2	5.0307e-06	6.35017
20502	A_51_P518909	NM_027971	Serpinb12	serine (or cysteine) peptidase inhibitor, clade B (ovalbumin), member 12	0.000330193	6.34482
8808	A_52_P652059	NM_028191	Cyp2c65	cytochrome P450, family 2, subfamily c, polypeptide 65	0.0661481	6.33469
31058	A_51_P210395	NM_053108	Glrx	glutaredoxin	3.49941e-05	6.30999
10108	A_52_P493854	NM_026214	Kctd4	potassium channel tetramerisation domain containing 4	0.00261286	6.29377
17152	A_52_P276348	NM_026945	Adh6a	alcohol dehydrogenase 6A (class V)	0.000428005	6.27487
27099	A_52_P240706	NM_001039185	Ceacam1	carcinoembryonic antigen-related cell adhesion molecule 1	0.000315701	6.27282
26673	A_51_P248595	NM_020626	Tmem27	transmembrane protein 27	0.00407197	6.27169
24570	A_52_P116006	NM_010266	Gda	guanine deaminase	1.31073e-07	6.27001
40663	A_52_P459505	NM_011176	St14	suppression of tumorigenicity 14 (colon carcinoma)	4.62442e-08	6.26903
39734	A_51_P309066	NM_008375	Fabp6	fatty acid binding protein 6, ileal (gastrotropin)	0.000473671	6.24986
4014	A_51_P422839	NM_133888	Smpdl3b	sphingomyelin phosphodiesterase, acid-like 3B	0.000779757	6.24931
18877	A_51_P398376	NM_021364	Clec5a	C-type lectin domain family 5, member a	4.07104e-05	6.24236
21439	A_52_P847000	NM_001002272	Tro	trophinin	0.00725264	6.23112
33500	A_51_P506915	NM_019762	Pkp3	plakophilin 3	1.70184e-06	6.2267
12828	A_51_P246317	NM_008630	Mt2	metallothionein 2	0.000100908	6.21547
12083	A_52_P675157	NM_007388	Acp5	acid phosphatase 5, tartrate resistant	1.94066e-08	6.21168
23692	A_51_P490795	NM_010751	Mxd1	MAX dimerization protein 1	0.00107507	6.2075
19951	A_52_P572537	NM_001005423	Mreg	melanoregulin	0.000237626	6.19898
5699	A_51_P472867	NM_145226	Oas3	2'-5' oligoadenylate synthetase 3	0.000269207	6.18483
31069	A_52_P411003	NM_144553	Dlgap5	discs, large (Drosophila) homolog-associated protein 5	2.99609e-06	6.18294
13272	A_51_P189121	NM_026922	Atp2c2	ATPase, Ca++ transporting, type 2C, member 2	0.0262488	6.18223
29116	A_51_P133137	NM_009004	Kif20a	kinesin family member 20A	4.45723e-06	6.17843
28786	A_51_P322814	NM_026096	1700054O13Rik	RIKEN cDNA 1700054O13 gene	2.01778e-05	6.17199
13138	A_52_P603111	NM_183391	Tnfsf18	tumor necrosis factor (ligand) superfamily, member 18	0.00231579	6.14944
3959	A_52_P307739	NM_011443	Sox2	SRY-box containing gene 2	0.0285462	6.14319
9746	A_52_P520466	NM_197959	Kif18b	kinesin family member 18B	0.000278235	6.1388
30933	A_51_P181891	NM_028113	Fam123a	family with sequence similarity 123, member A	0.0104475	6.13549
1572	A_52_P324584	NM_019438	Ncapg	non-SMC condensin I complex, subunit G	6.81318e-05	6.1296
29852	A_52_P148514	NM_152803	Hpse	heparanase	7.81894e-06	6.09898
32778	A_51_P436652	NM_013654	Ccl7	chemokine (C-C motif) ligand 7	0.000311903	6.09816
27596	A_51_P511546	NM_138595	Gldc	glycine decarboxylase	0.13107	6.0969
20289	A_51_P452203	NM_144879	Vash2	vasohibin 2	0.00554124	6.0924
18902	A_51_P378210	NM_008190	Guca2a	guanylate cyclase activator 2a (guanylin)	0.0953346	6.08332
8113	A_52_P314349	NM_001164565	Acnat1	acyl-coenzyme A amino acid N-acyltransferase 1	0.0627919	6.07381
39542	A_51_P513682	NM_023284	Nuf2	NUF2, NDC80 kinetochore complex component, homolog (S. cerevisiae)	2.09844e-06	6.07025
4976	A_51_P354934	ENSMUST00000027997	Rgs5	regulator of G-protein signaling 5	1.01541e-06	6.0692
33778	A_52_P479435	NM_013528	Gfpt1	glutamine fructose-6-phosphate transaminase 1	0.000145555	6.06767
28192	A_52_P614259	NM_010846	Mx1	myxovirus (influenza virus) resistance 1	0.000240831	6.0633
27	A_51_P121179	NM_173395	Fam132b	family with sequence similarity 132, member B	0.00024456	6.0511
11940	A_51_P135268	NM_016869	Corin	corin	0.0207629	6.04259
1864	A_52_P453517	NM_008194	Gyk	glycerol kinase	1.19101e-06	6.0235
4411	A_51_P225827	NM_019935	Ovol1	OVO homolog-like 1 (Drosophila)	3.30089e-06	6.00955
27378	A_51_P172853	NM_009841	Cd14	CD14 antigen	5.11661e-09	6.00757
3707	A_51_P481920	NM_009828	Ccna2	cyclin A2	6.66091e-07	6.00556
38115	A_52_P559066	NM_001162970	Aim1l	absent in melanoma 1-like	0.00389828	6.00295
9521	A_51_P164021	NM_173762	Cenpe	centromere protein E	2.90829e-06	6.00114
30631	A_52_P205813	NM_144731	Galnt7	UDP-N-acetyl-alpha-D-galactosamine: polypeptide N-acetylgalactosaminyltransferase 7	1.63012e-05	5.9911
40318	A_51_P139392	AK034152	9330159N05Rik	RIKEN cDNA 9330159N05 gene	6.5486e-07	5.99025
39187	A_51_P328333	NM_007634	Ccnf	cyclin F	1.02205e-05	5.98642
22662	A_52_P94482	NM_021324	Ttyh1	tweety homolog 1 (Drosophila)	0.00346306	5.98472
8603	A_52_P654161	NM_009546	Trim25	tripartite motif-containing 25	0.000675106	5.98278
5459	A_52_P452667	NM_178047	Prom2	prominin 2	0.000818692	5.97663
13217	A_51_P500906	NM_134249	Timd2	T-cell immunoglobulin and mucin domain containing 2	0.00491921	5.96797
9394	A_51_P387681	BC116864	Ifnab	interferon alpha B	1.24492e-07	5.96377
39631	A_51_P388454	NM_181682	Dsg1b	desmoglein 1 beta	0.0142515	5.9607
3650	A_52_P278047	NM_011061	Padi4	peptidyl arginine deiminase, type IV	0.062572	5.95751
26258	A_52_P255034	NM_029249	4930547N16Rik	RIKEN cDNA 4930547N16 gene	6.72269e-05	5.94901
18398	A_51_P394764	NM_027828	Fam110c	family with sequence similarity 110, member C	0.00022214	5.91239
21356	A_51_P125135	NM_026410	Cdca5	cell division cycle associated 5	9.24605e-07	5.9114
22688	A_51_P380078	NM_001122603	Fcgbp	Fc fragment of IgG binding protein	0.00331177	5.88569
32734	A_51_P219266	NM_027902	Tmprss6	transmembrane serine protease 6	0.00372932	5.88488
34150	A_51_P228768	NM_011409	Slfn3	schlafen 3	0.000339232	5.87979
3273	A_51_P334689	NM_011910	Uts2	urotensin 2	0.280352	5.87954
10158	A_52_P236448	NM_033217	Ngfr	nerve growth factor receptor (TNFR superfamily, member 16)	0.000296258	5.87861
18872	A_52_P360515	NM_017392	Celsr2	cadherin, EGF LAG seven-pass G-type receptor 2 (flamingo homolog, Drosophila)	5.19178e-08	5.86695
2022	A_51_P498442	NM_011392	Slc34a1	solute carrier family 34 (sodium phosphate), member 1	0.00147367	5.8532
32078	A_51_P481592	NM_001004140	Ckap2	cytoskeleton associated protein 2	5.09202e-06	5.84982
32616	A_51_P455897	NM_144526	Fam64a	family with sequence similarity 64, member A	1.46072e-06	5.84712
7536	A_51_P150912	NM_011497	Aurka	aurora kinase A	3.08846e-06	5.84274
9094	A_52_P646684	NM_178381	Ano9	anoctamin 9	4.88148e-06	5.82368
12330	A_52_P523044	AK082677	Casc1	cancer susceptibility candidate 1	0.00603564	5.80525
33253	A_52_P88091	NM_007883	Dsg2	desmoglein 2	0.0369932	5.80403
2763	A_51_P481958	NM_016674	Cldn1	claudin 1	0.0014861	5.78961
23207	A_52_P423296	NM_199314	Serpina11	serine (or cysteine) peptidase inhibitor, clade A (alpha-1 antiproteinase, antitrypsin), member 11	0.022576	5.78498
30034	A_51_P163038	NM_148933	Slco4a1	solute carrier organic anion transporter family, member 4a1	1.56154e-06	5.78361
34826	A_51_P325904	NM_008381	Inhbb	inhibin beta-B	3.65531e-07	5.7818
15445	A_51_P206225	NM_144940	Uroc1	urocanase domain containing 1	0.000564809	5.76648
9336	A_52_P304902	NM_010478	Hspa1b	heat shock protein 1B	0.00135843	5.76062
13027	A_52_P669155	NM_001082960	Itgam	integrin alpha M	0.00136535	5.75713
30723	A_51_P521084	NM_025626	Fam107b	family with sequence similarity 107, member B	0.00213932	5.75074
18771	A_52_P170882	NM_009928	Col15a1	collagen, type XV, alpha 1	0.00256197	5.74772
36398	A_52_P392544	NM_026560	Cdca8	cell division cycle associated 8	2.27921e-05	5.74569
39310	A_52_P400355	NM_178399	3110035E14Rik	RIKEN cDNA 3110035E14 gene	0.0107479	5.73479
17931	A_52_P528576	NM_025979	Mastl	microtubule associated serine/threonine kinase-like	0.000672825	5.73248
40490	A_51_P282557	NM_009779	C3ar1	complement component 3a receptor 1	6.83982e-05	5.7223
32758	A_52_P61988	NM_026410	Cdca5	cell division cycle associated 5	2.79612e-05	5.69593
30683	A_51_P424550	NM_194333	Slc23a3	solute carrier family 23 (nucleobase transporters), member 3	0.00140691	5.67801
12183	A_51_P367240	NM_146173	Tspan33	tetraspanin 33	1.09863e-07	5.66308
33880	A_51_P269549	NM_031254	Trem2	triggering receptor expressed on myeloid cells 2	0.000255616	5.65673
30433	A_52_P27020	NM_199007	Sgol2	shugoshin-like 2 (S. pombe)	6.25966e-05	5.64724
569	A_51_P271160	NM_147068	Olfr166	olfactory receptor 166	0.000102621	5.6425
15555	A_52_P54770	NM_177233	Fam19a4	family with sequence similarity 19, member A4	0.0212785	5.63494
17181	A_52_P326664	NM_199252	Unc93a	unc-93 homolog A (C. elegans)	0.000552221	5.63113
1537	A_51_P358765	NM_009263	Spp1	secreted phosphoprotein 1	0.000105301	5.62379
30068	A_51_P387072	NM_177571	Gm13103	predicted gene 13103	0.000255069	5.62078
16680	A_51_P375783	NM_009475	Prap1	proline-rich acidic protein 1	0.0866923	5.61898
39204	A_52_P676403	NM_019494	Cxcl11	chemokine (C-X-C motif) ligand 11	0.0173299	5.61241
31773	A_52_P595663	NM_026412	D2Ertd750e	DNA segment, Chr 2, ERATO Doi 750, expressed	1.99749e-05	5.60282
22278	A_52_P588881	NM_001033484	Iqgap3	IQ motif containing GTPase activating protein 3	6.4435e-07	5.59197
8004	A_51_P133138	Y09632	Kif20a	kinesin family member 20A	1.72934e-06	5.57679
6212	A_51_P120830	NM_019471	Mmp10	matrix metallopeptidase 10	0.000436224	5.56948
27809	A_51_P406807	ENSMUST00000111016	Muc15	mucin 15	0.00130861	5.56909
3410	A_52_P323852	NM_023680	Tnfrsf22	tumor necrosis factor receptor superfamily, member 22	0.00138891	5.56182
1762	A_52_P304128	NM_008608	Mmp14	matrix metallopeptidase 14 (membrane-inserted)	5.63437e-08	5.55928
3171	A_52_P311725	NM_001081180	Spink5	serine peptidase inhibitor, Kazal type 5	0.0173148	5.55387
11672	A_51_P488739	NM_030701	Niacr1	niacin receptor 1	0.000190055	5.55222
8471	A_51_P513530	NM_017407	Spag5	sperm associated antigen 5	1.93717e-06	5.54887
21274	A_52_P231453	NM_139140	Spats2	spermatogenesis associated, serine-rich 2	6.92115e-05	5.54871
28830	A_51_P472217	NM_001081085	2010317E24Rik	RIKEN cDNA 2010317E24 gene	1.05724e-05	5.5482
28417	A_51_P442746	NM_172671	Lgr4	leucine-rich repeat-containing G protein-coupled receptor 4	1.71678e-07	5.54698
3677	A_51_P211765	NM_145495	Rin1	Ras and Rab interactor 1	7.40715e-06	5.54242
4319	A_52_P498210	NM_175661	Hist1h2af	histone cluster 1, H2af	9.06849e-06	5.53749
30821	A_51_P438821	NM_023258	Pycard	PYD and CARD domain containing	1.97255e-05	5.52887
9412	A_51_P186601	M29546	Me1	malic enzyme 1, NADP(+)-dependent, cytosolic	5.69726e-07	5.52511
16676	A_51_P451632	NM_207657	5031410I06Rik	RIKEN cDNA 5031410I06 gene	4.08291e-06	5.52501
21161	A_52_P65237	NM_145356	Zbtb7c	zinc finger and BTB domain containing 7C	4.31326e-05	5.52351
6240	A_52_P120066	NM_212444	Gyk	glycerol kinase	9.00557e-07	5.52082
17278	A_51_P363400	NM_008920	Prg2	proteoglycan 2, bone marrow	0.0394072	5.52043
36686	A_52_P47829	NM_053081	Fancg	Fanconi anemia, complementation group G	3.42412e-05	5.51674
13690	A_51_P361650	NM_009117	Saa1	serum amyloid A 1	3.22113e-06	5.51398
6862	A_51_P276993	NM_030720	Gpr84	G protein-coupled receptor 84	0.000573022	5.49735
34673	A_51_P145785	NM_007443	Ambp	alpha 1 microglobulin/bikunin	0.00817399	5.49729
39830	A_52_P183826	NM_178788	Dctd	dCMP deaminase	0.00016887	5.49408
24581	A_51_P234407	NM_013769	Tjp3	tight junction protein 3	8.13636e-07	5.49189
3904	A_52_P315155	NM_010142	Ephb2	Eph receptor B2	2.61925e-05	5.49091
22597	A_52_P10793	NM_008973	Ptn	pleiotrophin	2.0485e-05	5.48299
4913	A_51_P244633	NM_172802	Fscn2	fascin homolog 2, actin-bundling protein, retinal (Strongylocentrotus purpuratus)	0.00635115	5.47892
13368	A_52_P169082	NM_021294	Dbil5	diazepam binding inhibitor-like 5	4.90466e-05	5.46788
13148	A_52_P591017	NM_011627	Tpbg	trophoblast glycoprotein	1.10205e-07	5.46733
28615	A_51_P467808	NM_133193	Il1rl2	interleukin 1 receptor-like 2	0.000929286	5.46338
7985	A_52_P62489	ENSMUST00000123254	D630042P16Rik	RIKEN cDNA D630042P16 gene	0.000134542	5.4557
23689	A_51_P367880	NM_008474	Krt84	keratin 84	0.00400103	5.4536
14118	A_52_P17207	NM_001168504	Pla2g4c	phospholipase A2, group IVC (cytosolic, calcium-independent)	0.0126163	5.45184
790	A_51_P415059	NM_011496	Aurkb	aurora kinase B	1.01646e-05	5.45067
12189	A_52_P243522	NM_173862	Fam83a	family with sequence similarity 83, member A	0.00745897	5.44837
39810	A_51_P162209	NM_011627	Tpbg	trophoblast glycoprotein	3.87817e-08	5.44159
11855	A_51_P272323	NM_053015	Mlph	melanophilin	1.36714e-05	5.4297
27676	A_52_P240036	NM_183191	Plch1	phospholipase C, eta 1	0.000413728	5.42444
38848	A_51_P110689	AK088907	Rrm2	ribonucleotide reductase M2	1.52765e-05	5.42414
33105	A_52_P545613	NM_010187	Fcgr2b	Fc receptor, IgG, low affinity IIb	1.34119e-05	5.41891
3614	A_52_P578634	NM_033612	Cela1	chymotrypsin-like elastase family, member 1	0.0151865	5.41792
25288	A_51_P436736	NM_028799	Tgm5	transglutaminase 5	0.00216781	5.41538
39491	A_52_P134341	XR_105941	2010110K18Rik	RIKEN cDNA 2010110K18 gene	0.00776407	5.40846
16530	A_52_P314705	NM_010931	Uhrf1	ubiquitin-like, containing PHD and RING finger domains, 1	2.97634e-05	5.40789
40615	A_51_P519791	NM_198605	F630043A04Rik	RIKEN cDNA F630043A04 gene	1.39504e-06	5.40666
18988	A_52_P258537	NM_144883	5430407P10Rik	RIKEN cDNA 5430407P10 gene	0.000344007	5.40073
6146	A_52_P421234	NM_133832	Rdh10	retinol dehydrogenase 10 (all-trans)	6.3758e-07	5.398
15415	A_52_P411376	NM_175467	Sptlc3	serine palmitoyltransferase, long chain base subunit 3	0.00150272	5.39768
14998	A_51_P308290	AK013390	2810468N07Rik	RIKEN cDNA 2810468N07 gene	0.00873188	5.39405
37291	A_51_P380005	NM_015736	Galnt3	UDP-N-acetyl-alpha-D-galactosamine:polypeptide N-acetylgalactosaminyltransferase 3	2.30757e-05	5.38896
3256	A_51_P103007	NM_008401	Itgam	integrin alpha M	0.00270485	5.38153
14076	A_51_P492807	NR_045438	Mospd4	motile sperm domain containing 4	2.99917e-06	5.37934
33717	A_52_P158476	NM_015768	Prok2	prokineticin 2	0.0289808	5.37839
19266	A_52_P406411	NM_177753	Sox21	SRY-box containing gene 21	5.3706e-05	5.37826
14637	A_51_P492830	NM_021886	Cenph	centromere protein H	4.5827e-07	5.3733
25093	A_52_P355709	ENSMUST00000074148	Gm7361	predicted gene 7361	6.99821e-06	5.3651
18705	A_51_P239984	NM_012012	Exo1	exonuclease 1	4.47317e-06	5.3567
18408	A_51_P249286	NM_011267	Rgs16	regulator of G-protein signaling 16	1.40534e-05	5.34443
6190	A_51_P136188	NM_020049	Slc6a14	solute carrier family 6 (neurotransmitter transporter), member 14	0.00294798	5.33246
21074	A_51_P324992	AK048765	Tnc	tenascin C	0.000963983	5.32963
37447	A_51_P487487	NM_025759	Speer4d	spermatogenesis associated glutamate (E)-rich protein 4d	0.0489471	5.31986
29555	A_52_P19532	NM_015759	Fgd3	FYVE, RhoGEF and PH domain containing 3	0.000180987	5.31503
29188	A_52_P1140260	AK041653	Stil	Scl/Tal1 interrupting locus	8.55347e-05	5.31466
31581	A_51_P204913	NM_145392	Bag2	BCL2-associated athanogene 2	4.35715e-06	5.30631
18832	A_51_P194658	NM_010294	Gk2	glycerol kinase 2	0.018745	5.29478
13885	A_51_P114037	AK041084	Trmu	tRNA 5-methylaminomethyl-2-thiouridylate methyltransferase	0.00128503	5.29376
14294	A_51_P140237	NM_010212	Fhl2	four and a half LIM domains 2	0.0297283	5.27781
7686	A_51_P495560	NM_009374	Tgm3	transglutaminase 3, E polypeptide	0.0153503	5.27329
25959	A_51_P257938	NM_020047	Tacstd2	tumor-associated calcium signal transducer 2	7.39499e-07	5.27224
24519	A_51_P379997	U70538	Galnt3	UDP-N-acetyl-alpha-D-galactosamine:polypeptide N-acetylgalactosaminyltransferase 3	2.6427e-05	5.27016
2092	A_52_P81231	NM_019807	Acpp	acid phosphatase, prostate	0.000968052	5.26996
11734	A_52_P210893	NM_019980	Litaf	LPS-induced TN factor	1.83646e-06	5.26741
3335	A_51_P181354	AK019920	5330430B06Rik	RIKEN cDNA 5330430B06 gene	0.00589277	5.26403
19051	A_51_P493467	NM_145588	Kif22	kinesin family member 22	1.5835e-06	5.25408
23191	A_51_P474169	NM_144883	5430407P10Rik	RIKEN cDNA 5430407P10 gene	0.000301116	5.2501
13698	A_52_P20765	NM_134164	Syt12	synaptotagmin XII	1.586e-05	5.24746
12115	A_51_P240453	NM_133851	Nusap1	nucleolar and spindle associated protein 1	5.61e-06	5.24738
3686	A_52_P512955	NM_028390	Anln	anillin, actin binding protein	2.79533e-06	5.24289
12415	A_51_P333923	NM_133681	Tspan1	tetraspanin 1	0.00636901	5.23307
38653	A_51_P185584	NM_001042714	Ankdd1b	ankyrin repeat and death domain containing 1B	3.57536e-05	5.22937
39068	A_52_P81345	NM_009779	C3ar1	complement component 3a receptor 1	0.000167474	5.22888
11089	A_51_P372372	NM_146305	Olfr420	olfactory receptor 420	0.0290407	5.21951
31649	A_52_P149577	NM_016899	Rab25	RAB25, member RAS oncogene family	2.02732e-07	5.21741
7923	A_52_P48218	NM_001002241	Tdrd1	tudor domain containing 1	0.0331214	5.21258
26976	A_52_P220370	NM_172756	Ankle1	ankyrin repeat and LEM domain containing 1	3.35712e-05	5.20888
22083	A_51_P385849	NM_177307	Cyp4f39	cytochrome P450, family 4, subfamily f, polypeptide 39	0.00405841	5.20683
27416	A_52_P571715	AK021408	Troap	trophinin associated protein	0.00179242	5.20149
28478	A_51_P444696	NM_175384	Cdca2	cell division cycle associated 2	8.84356e-06	5.19547
4643	A_52_P306327	AK050118	Igf1	insulin-like growth factor 1	0.000651044	5.19444
20172	A_51_P127195	NM_013538	Cdca3	cell division cycle associated 3	2.85895e-06	5.19382
27828	A_51_P507290	NM_009769	Klf5	Kruppel-like factor 5	2.58296e-06	5.19157
36372	A_51_P438820	NM_023258	Pycard	PYD and CARD domain containing	8.45611e-05	5.19133
15398	A_51_P135137	NM_009178	St3gal4	ST3 beta-galactoside alpha-2,3-sialyltransferase 4	0.000224369	5.18537
12007	A_52_P528456	NM_025626	Fam107b	family with sequence similarity 107, member B	0.00348602	5.18253
15053	A_51_P186092	NM_026143	Far1	fatty acyl CoA reductase 1	0.00144713	5.18069
40599	A_52_P335606	NM_133364	Prima1	proline rich membrane anchor 1	0.0120621	5.17127
19785	A_52_P578956	NM_080457	Muc4	mucin 4, ASGP	1.87363e-05	5.1588
25310	A_51_P211998	NM_028943	Sgms2	sphingomyelin synthase 2	0.022071	5.1573
23703	A_51_P371536	NM_029964	6030468B19Rik	RIKEN cDNA 6030468B19 gene	0.178183	5.15388
31016	A_51_P317882	NM_026907	Sectm1b	secreted and transmembrane 1B	0.00349971	5.15035
24907	A_51_P212682	NM_027290	Mcm10	minichromosome maintenance deficient 10 (S. cerevisiae)	7.46957e-06	5.14667
20471	A_51_P457528	NM_007630	Ccnb2	cyclin B2	1.99825e-06	5.1444
32402	A_51_P351467	NM_172837	Lipk	lipase, family member K	0.0171653	5.14256
6769	A_52_P28651	NM_021424	Pvrl1	poliovirus receptor-related 1	3.83559e-06	5.14193
8819	A_52_P193657	NM_175026	Pyhin1	pyrin and HIN domain family, member 1	0.00925633	5.14092
19980	A_51_P260504	NM_183019	Arhgef4	Rho guanine nucleotide exchange factor (GEF) 4	2.87986e-05	5.13703
27298	A_51_P234440	NM_177866	Catsper4	cation channel, sperm associated 4	4.47441e-06	5.13699
39106	A_52_P136782	NM_009063	Rgs5	regulator of G-protein signaling 5	4.57972e-06	5.13237
35412	A_52_P476731	NM_027828	Fam110c	family with sequence similarity 110, member C	0.000179184	5.12836
37382	A_51_P335555	M22012	Snap25	synaptosomal-associated protein 25	0.0139185	5.11528
28043	A_51_P110672	NM_009074	Mst1r	macrophage stimulating 1 receptor (c-met-related tyrosine kinase)	0.0202207	5.10903
26243	A_51_P491742	NM_010931	Uhrf1	ubiquitin-like, containing PHD and RING finger domains, 1	9.35065e-06	5.10828
29057	A_51_P285736	NM_008798	Pdcd1	programmed cell death 1	0.000885863	5.10742
20321	A_51_P103706	NM_007815	Cyp2c29	cytochrome P450, family 2, subfamily c, polypeptide 29	0.00287767	5.10586
39224	A_52_P564983	NM_001085513	Fam131c	family with sequence similarity 131, member C	0.00333091	5.1047
35139	A_51_P370717	NM_010351	Gsc	goosecoid homeobox	2.32644e-05	5.10301
31807	A_51_P181899	NM_028113	Fam123a	family with sequence similarity 123, member A	0.0113096	5.1003
19292	A_52_P468343	NM_001122683	Bdh1	3-hydroxybutyrate dehydrogenase, type 1	0.000727217	5.09691
26051	A_52_P211889	NM_183389	Duxbl	double homeobox B-like	0.000654441	5.0969
39263	A_51_P116245	NM_172891	Styk1	serine/threonine/tyrosine kinase 1	0.118188	5.08657
7071	A_51_P464738	NM_011400	Slc2a1	solute carrier family 2 (facilitated glucose transporter), member 1	0.000553777	5.07703
37717	A_52_P10063	NM_198193	Raet1e	retinoic acid early transcript 1E	0.000689511	5.07106
29411	A_52_P461842	NM_146235	Ercc6l	excision repair cross-complementing rodent repair deficiency complementation group 6 - like	1.48549e-05	5.07011
10292	A_52_P322412	NM_178779	Rnf152	ring finger protein 152	0.0368132	5.06845
39104	A_51_P383032	NM_010819	Clec4d	C-type lectin domain family 4, member d	0.00305341	5.06396
12481	A_52_P220933	NM_198666	Gm9758	predicted gene 9758	0.0329737	5.06325
15436	A_51_P305311	NM_008873	Plau	plasminogen activator, urokinase	0.00182077	5.059
15643	A_51_P464290	NM_023463	Ly6g6c	lymphocyte antigen 6 complex, locus G6C	2.94905e-05	5.05715
36825	A_52_P601177	XR_106292	1700031L13Rik	RIKEN cDNA 1700031L13 gene	0.00813512	5.04187
15324	A_51_P292550	NM_001136240	Chdh	choline dehydrogenase	0.000124935	5.03879
17983	A_52_P662911	NR_027968	1700020N01Rik	RIKEN cDNA 1700020N01 gene	6.81924e-05	5.03766
14378	A_52_P576720	NM_020036	Calm4	calmodulin 4	0.00262507	5.03731
31361	A_51_P102607	AK081116	2310007H11Rik	RIKEN cDNA 2310007H11 gene	0.0039376	5.03445
27482	A_51_P217039	NM_008108	Gdf3	growth differentiation factor 3	0.000796509	5.03308
13437	A_51_P173162	NM_133643	Edaradd	EDAR (ectodysplasin-A receptor)-associated death domain	0.000756991	5.03161
6922	A_52_P208763	NM_013654	Ccl7	chemokine (C-C motif) ligand 7	0.000262717	5.02695
3698	A_51_P313896	NM_028390	Anln	anillin, actin binding protein	0.00846947	5.02585
17416	A_51_P215275	NM_145998	Hmx2	H6 homeobox 2	0.00212906	5.02013
20983	A_52_P206429	NM_011857	Odz3	odd Oz/ten-m homolog 3 (Drosophila)	2.44646e-05	5.0153
814	A_51_P290399	NM_145489	AI661453	expressed sequence AI661453	0.00021718	5.01484
15894	A_52_P125954	NM_181073	Plekhh1	pleckstrin homology domain containing, family H (with MyTH4 domain) member 1	0.000663145	5.01237
31509	A_51_P451966	NM_001177524	Gml	GPI anchored molecule like protein	0.0116049	5.01213
11978	A_52_P386544	NM_026594	Rpl39l	ribosomal protein L39-like	0.026581	5.00766
24151	A_52_P584374	NM_172616	C330027C09Rik	RIKEN cDNA C330027C09 gene	3.86653e-05	5.00714
35397	A_52_P746506	AK015661	4930500G05Rik	RIKEN cDNA 4930500G05 gene	2.2973e-05	4.99195
27769	A_52_P504254	NM_175417	9530008L14Rik	RIKEN cDNA 9530008L14 gene	0.00284518	4.98546
8172	A_51_P147987	NM_010584	Itln1	intelectin 1 (galactofuranose binding)	0.000150761	4.98494
20705	A_52_P99341	NR_003633	Meg3	maternally expressed 3	0.00205877	4.98066
22579	A_51_P302139	NM_025979	Mastl	microtubule associated serine/threonine kinase-like	7.99158e-08	4.97703
293	A_51_P416152	NM_013732	Cartpt	CART prepropeptide	0.0291459	4.97654
24763	A_51_P290619	AK131185	Ighg3	Immunoglobulin heavy constant gamma 3	0.0483494	4.97173
9944	A_51_P122321	NM_133775	Il33	interleukin 33	0.000114353	4.96971
12053	A_51_P361022	NM_023223	Cdc20	cell division cycle 20 homolog (S. cerevisiae)	3.27719e-05	4.96336
37667	A_52_P430194	AK087437	Smox	spermine oxidase	1.56425e-05	4.95297
14073	A_52_P286421	M22012	Snap25	synaptosomal-associated protein 25	0.0266349	4.93964
19465	A_51_P357592	NM_010373	Gzme	granzyme E	0.0873164	4.93401
2083	A_51_P174192	NM_173762	Cenpe	centromere protein E	0.000558593	4.93207
20619	A_52_P12623	NM_134253	Bnipl	BCL2/adenovirus E1B 19kD interacting protein like	5.83889e-07	4.93043
34367	A_51_P471362	NM_153784	Ccdc64b	coiled-coil domain containing 64B	1.42607e-05	4.92977
20739	A_51_P254805	NM_008446	Kif4	kinesin family member 4	3.21036e-05	4.92931
2668	A_51_P406204	NM_146671	Olfr822	olfactory receptor 822	0.00947518	4.92764
6303	A_52_P628067	NM_013538	Cdca3	cell division cycle associated 3	2.37183e-06	4.92561
810	A_51_P314547	AK019935	Serpina3i	serine (or cysteine) peptidase inhibitor, clade A, member 3I	0.00175262	4.91808
1625	A_51_P443062	NM_011547	Tfap2a	transcription factor AP-2, alpha	0.00926343	4.91438
14241	A_51_P269546	NM_031254	Trem2	triggering receptor expressed on myeloid cells 2	0.000408655	4.90493
31274	A_52_P619248	NM_181852	Prl2c5	prolactin family 2, subfamily c, member 5	0.138606	4.90328
15385	A_51_P385892	AK029364	Idi2	isopentenyl-diphosphate delta isomerase 2	0.0104135	4.88467
10135	A_52_P476610	NM_026143	Far1	fatty acyl CoA reductase 1	0.00245125	4.88262
5636	A_52_P514407	NM_013793	Klra15	killer cell lectin-like receptor, subfamily A, member 15	0.172605	4.88259
22925	A_52_P21	NM_001033149	Ttc9	tetratricopeptide repeat domain 9	8.37177e-06	4.87986
17557	A_51_P378511	NM_153123	Atf7ip2	activating transcription factor 7 interacting protein 2	0.0265999	4.87888
30154	A_52_P385546	NM_153155	C1ql3	C1q-like 3	0.00339091	4.87261
19035	A_52_P285024	NM_198247	Sertad4	SERTA domain containing 4	4.93519e-10	4.86906
11422	A_52_P423810	ENSMUST00000062980	Mt1	metallothionein 1	0.00217413	4.86815
20295	A_51_P111293	ENSMUST00000028363	Il1f8	interleukin 1 family, member 8	0.000328475	4.86674
34732	A_52_P481957	NM_011824	Grem1	gremlin 1	0.00877083	4.85806
21205	A_51_P330388	NM_172271	Slc6a17	solute carrier family 6 (neurotransmitter transporter), member 17	0.000937541	4.85654
40557	A_51_P459108	NM_013754	Insl6	insulin-like 6	0.0187171	4.85539
28687	A_51_P235775	NM_025979	Mastl	microtubule associated serine/threonine kinase-like	1.72499e-06	4.85506
3760	A_51_P344566	NM_011121	Plk1	polo-like kinase 1 (Drosophila)	1.27562e-05	4.84904
3929	A_51_P317427	NM_177420	Psat1	phosphoserine aminotransferase 1	7.42953e-06	4.84665
892	A_52_P66505	AK045242	Gm4827	predicted gene 4827	2.16875e-06	4.837
40445	A_52_P35960	NM_009983	Ctsd	cathepsin D	1.70489e-05	4.83594
25471	A_52_P97889	NM_177897	B4galnt4	beta-1,4-N-acetyl-galactosaminyl transferase 4	0.000103244	4.82711
35230	A_52_P458682	NM_008182	Gsta2	glutathione S-transferase, alpha 2 (Yc2)	0.0560804	4.82578
9798	A_52_P176026	NM_021365	Xlr4b	X-linked lymphocyte-regulated 4B	9.26112e-06	4.82493
34500	A_52_P216672	NM_008940	Klk8	kallikrein related-peptidase 8	0.00409189	4.82334
23082	A_52_P285448	NM_001164485	Fam170b	family with sequence similarity 170, member B	0.00738344	4.82
25106	A_51_P308898	NM_144817	Camk1g	calcium/calmodulin-dependent protein kinase I gamma	6.04395e-07	4.81167
31165	A_51_P368012	NM_010783	Mdfi	MyoD family inhibitor	0.000725521	4.80622
19323	A_52_P112791	ENSMUST00000033018	Far1	fatty acyl CoA reductase 1	0.00052106	4.79686
37343	A_52_P498193	NM_153543	Aldh1l2	aldehyde dehydrogenase 1 family, member L2	0.000327997	4.77925
25363	A_51_P216303	NM_008608	Mmp14	matrix metallopeptidase 14 (membrane-inserted)	4.68743e-08	4.77334
5799	A_51_P275808	NM_025863	Trim59	tripartite motif-containing 59	4.16138e-06	4.77082
30109	A_52_P25026	NM_133203	Klra17	killer cell lectin-like receptor, subfamily A, member 17	0.00356746	4.76997
33509	A_51_P233797	NM_009626	Adh7	alcohol dehydrogenase 7 (class IV), mu or sigma polypeptide	0.000236318	4.76098
22256	A_51_P172424	NM_001013823	Krtap4-16	keratin associated protein 4-16	0.0191577	4.74959
38248	A_51_P342200	ENSMUST00000098499	Ces1h	carboxylesterase 1H	0.0335077	4.74874
12750	A_52_P559779	NM_007883	Dsg2	desmoglein 2	0.0463946	4.7462
11291	A_51_P163578	NM_172881	Ugt2b35	UDP glucuronosyltransferase 2 family, polypeptide B35	0.0507147	4.74295
24596	A_51_P429252	NM_015768	Prok2	prokineticin 2	0.00178335	4.74119
29341	A_52_P164172	ENSMUST00000123591	Far1	fatty acyl CoA reductase 1	0.0148214	4.74052
25493	A_52_P620766	NM_029253	Atf7ip2	activating transcription factor 7 interacting protein 2	0.0107106	4.73739
40949	A_52_P658437	NM_001014976	Espl1	extra spindle poles-like 1 (S. cerevisiae)	0.000155913	4.73343
14973	A_51_P356505	NM_026087	Ceacam12	carcinoembryonic antigen-related cell adhesion molecule 12	0.0173721	4.72756
11543	A_52_P253179	NM_008343	Igfbp3	insulin-like growth factor binding protein 3	2.50805e-07	4.72108
27871	A_51_P481398	NM_010615	Kif11	kinesin family member 11	1.07376e-05	4.72081
26522	A_51_P287635	NM_008773	P2ry2	purinergic receptor P2Y, G-protein coupled 2	0.000157268	4.71972
14924	A_52_P278035	ENSMUST00000107372	Tnc	tenascin C	0.00277797	4.71402
28506	A_52_P730460	AK015342	4930439G18Rik	RIKEN cDNA 4930439G18 gene	0.00115321	4.71345
13196	A_52_P578732	NM_009917	Ccr5	chemokine (C-C motif) receptor 5	1.83397e-07	4.71202
11762	A_51_P451606	NM_011448	Sox9	SRY-box containing gene 9	0.00345923	4.70994
21541	A_52_P234073	NM_013463	Gla	galactosidase, alpha	8.74418e-06	4.7097
27146	A_52_P146513	ENSMUST00000124535	Speer4b	spermatogenesis associated glutamate (E)-rich protein 4b	0.0241369	4.70691
33011	A_51_P117952	NM_010479	Hspa1a	heat shock protein 1A	0.00303136	4.70168
6897	A_52_P458219	AF441786	Muc4	mucin 4, ASGP	1.43986e-05	4.69865
14415	A_52_P340669	NM_010800	Bhlha15	basic helix-loop-helix family, member a15	0.000274846	4.6955
4949	A_52_P578952	NM_080457	Muc4	mucin 4, ASGP	4.70678e-05	4.69172
4185	A_52_P357469	NM_010237	Frk	fyn-related kinase	3.20366e-08	4.69147
11997	A_51_P184484	NM_008607	Mmp13	matrix metallopeptidase 13	0.0117972	4.69119
9440	A_52_P596375	NM_007627	Cckbr	cholecystokinin B receptor	0.0345885	4.6891
28297	A_51_P499233	NM_172616	C330027C09Rik	RIKEN cDNA C330027C09 gene	1.8255e-05	4.68532
20325	A_52_P267651	NM_007489	Arntl	aryl hydrocarbon receptor nuclear translocator-like	1.9574e-05	4.68492
19102	A_51_P291950	NM_010266	Gda	guanine deaminase	4.59937e-07	4.67454
10648	A_52_P82741	NM_010479	Hspa1a	heat shock protein 1A	0.00249567	4.67418
35946	A_52_P670188	NM_027301	Sdr9c7	4short chain dehydrogenase/reductase family 9C, member 7	0.0410674	4.67278
3302	A_52_P110070	NR_033596	5730416F02Rik	capping protein (actin filament), gelsolin-like pseudogene	0.000217219	4.67137
16829	A_52_P452689	NM_007498	Atf3	activating transcription factor 3	0.00309669	4.66883
17220	A_51_P181423	NM_146929	Olfr807	olfactory receptor 807	0.0145921	4.66696
37793	A_52_P868419	NM_026346	Fbxo32	F-box protein 32	1.31382e-06	4.6663
30219	A_52_P54463	BC006646	Klf5	Kruppel-like factor 5	2.26276e-06	4.66613
9630	A_51_P132079	NM_053152	Klra22	killer cell lectin-like receptor subfamily A, member 22	0.117538	4.66465
27579	A_51_P179461	NM_025499	Eid3	EP300 interacting inhibitor of differentiation 3	0.000692441	4.66274
34982	A_52_P181610	NM_029376	Speer4a	spermatogenesis associated glutamate (E)-rich protein 4a	0.0164657	4.6523
3126	A_52_P399584	NM_181589	Ckap2l	cytoskeleton associated protein 2-like	1.06149e-05	4.65086
27891	A_52_P201920	NM_011627	Tpbg	trophoblast glycoprotein	9.70566e-06	4.64815
24285	A_51_P239203	NM_011950	Mapk13	mitogen-activated protein kinase 13	1.1465e-06	4.64637
28431	A_52_P210246	NM_144855	Cbs	cystathionine beta-synthase	0.000145836	4.64312
18754	A_51_P175841	NM_013528	Gfpt1	glutamine fructose-6-phosphate transaminase 1	6.4702e-05	4.63953
25688	A_52_P362360	NR_001463	Xist	inactive X specific transcripts	0.50096	4.63853
239	A_51_P355957	NM_023608	Gdpd2	glycerophosphodiester phosphodiesterase domain containing 2	0.000116313	4.63851
21197	A_51_P137121	NM_016749	Mybph	myosin binding protein H	0.000958459	4.63838
9922	A_51_P241457	NM_013532	Lilrb4	leukocyte immunoglobulin-like receptor, subfamily B, member 4	0.000239887	4.63572
17582	A_51_P423000	NM_007417	Adra2a	adrenergic receptor, alpha 2a	0.00401375	4.63367
36819	A_51_P408946	NM_007633	Ccne1	cyclin E1	1.543e-05	4.62909
17763	A_51_P137611	NM_130886	Card14	caspase recruitment domain family, member 14	2.48398e-06	4.62206
14893	A_52_P227880	NM_001081363	Cenpf	centromere protein F	2.53318e-05	4.61808
19993	A_52_P495869	NM_010658	Mafb	v-maf musculoaponeurotic fibrosarcoma oncogene family, protein B (avian)	5.32352e-05	4.61408
40095	A_51_P456499	NM_029422	Tm7sf4	transmembrane 7 superfamily member 4	1.50036e-05	4.61226
36229	A_52_P674338	NM_207655	Egfr	epidermal growth factor receptor	0.000480554	4.60571
10532	A_51_P302626	M57966	Hnf1a	HNF1 homeobox A	0.0189986	4.59756
18930	A_52_P282713	NM_010237	Frk	fyn-related kinase	3.36558e-06	4.59732
13663	A_51_P421538	NM_178877	Nhedc2	Na+/H+ exchanger domain containing 2	0.0268307	4.58877
14771	A_52_P130490	NM_001177544	Hist1h2ao	histone cluster 1, H2ao	8.26024e-06	4.58637
30874	A_51_P131335	NM_153568	Lrrc66	leucine rich repeat containing 66	0.106952	4.57678
29620	A_51_P396003	NM_026384	Dgat2	diacylglycerol O-acyltransferase 2	0.00291037	4.56873
8700	A_51_P254811	NM_008446	Kif4	kinesin family member 4	5.45588e-05	4.56795
11934	A_52_P512561	NM_025863	Trim59	tripartite motif-containing 59	1.02056e-07	4.56598
14050	A_52_P355169	NM_011607	Tnc	tenascin C	0.0131319	4.55265
4700	A_51_P239177	NM_175391	Apol7c	apolipoprotein L 7c	0.00748113	4.55025
11590	A_51_P112966	NM_009890	Ch25h	cholesterol 25-hydroxylase	0.00207903	4.5502
28982	A_52_P322301	NM_176838	Esrp2	epithelial splicing regulatory protein 2	3.99074e-09	4.54448
37312	A_51_P125383	NM_026853	Asb11	ankyrin repeat and SOCS box-containing 11	0.0100942	4.53473
22270	A_52_P205831	NM_011547	Tfap2a	transcription factor AP-2, alpha	5.46194e-07	4.5342
5184	A_51_P165475	NM_052993	C1galt1	core 1 synthase, glycoprotein-N-acetylgalactosamine 3-beta-galactosyltransferase, 1	1.16985e-05	4.52929
4965	A_51_P362857	NM_134041	4930427A07Rik	RIKEN cDNA 4930427A07 gene	0.000117392	4.52164
15074	A_51_P166873	NM_024246	Tmem79	transmembrane protein 79	1.62537e-07	4.52159
4239	A_51_P191649	NM_023294	Ndc80	NDC80 homolog, kinetochore complex component (S. cerevisiae)	0.000608067	4.51835
20171	A_52_P321725	ENSMUST00000081349	Fmn1	formin 1	7.03254e-05	4.51413
35490	A_52_P278354	NM_007557	Bmp7	bone morphogenetic protein 7	0.000747961	4.50866
19135	A_52_P349939	NM_023119	Eno1	enolase 1, alpha non-neuron	0.000263329	4.5012
19402	A_52_P708817	NM_001159544	Frk	fyn-related kinase	2.41389e-08	4.49706
32643	A_51_P431531	NM_001013368	E2f8	E2F transcription factor 8	6.87286e-06	4.49537
16527	A_52_P129401	ENSMUST00000174623	Pitx2	paired-like homeodomain transcription factor 2	0.0244517	4.49353
16910	A_51_P180891	NM_028341	Ttc39c	tetratricopeptide repeat domain 39C	0.000542705	4.49324
29051	A_51_P294346	ENSMUST00000166089	Mis18bp1	MIS18 binding protein 1	0.00114111	4.49161
30230	A_51_P520745	NM_153544	BC030867	cDNA sequence BC030867	0.0015683	4.48926
1882	A_51_P317176	NM_009971	Csf3	colony stimulating factor 3 (granulocyte)	0.0040393	4.48826
7465	A_52_P536434	NM_184052	Igf1	insulin-like growth factor 1	0.00431989	4.48399
35507	A_51_P473277	NM_019656	Tspan6	tetraspanin 6	0.005271	4.47917
38320	A_52_P27602	NM_024245	Kif23	kinesin family member 23	5.59644e-05	4.47728
8970	A_52_P9656	NM_013552	Hmmr	hyaluronan mediated motility receptor (RHAMM)	0.0116891	4.47715
20316	A_52_P149545	NM_009313	Tacr1	tachykinin receptor 1	0.0637499	4.47587
15741	A_51_P435704	NM_021467	Tnni1	troponin I, skeletal, slow 1	0.00019902	4.47431
36157	A_52_P463936	NM_015783	Isg15	ISG15 ubiquitin-like modifier	0.00152464	4.47377
9234	A_51_P417956	AK004807	Klk9	kallikrein related-peptidase 9	0.0309469	4.47372
14711	A_51_P200544	NM_001001495	Tnip3	TNFAIP3 interacting protein 3	0.00372358	4.47347
30339	A_51_P217778	NM_009791	Aspm	asp (abnormal spindle)-like, microcephaly associated (Drosophila)	3.02412e-06	4.47315
8885	A_52_P204618	NM_177060	Rnf222	ring finger protein 222	0.0495122	4.47243
55	A_51_P123134	NM_146235	Ercc6l	excision repair cross-complementing rodent repair deficiency complementation group 6 - like	0.00112111	4.46998
14723	A_51_P468658	NM_153543	Aldh1l2	aldehyde dehydrogenase 1 family, member L2	0.000243217	4.46993
17337	A_51_P148105	NM_011234	Rad51	RAD51 homolog (S. cerevisiae)	5.03253e-06	4.46826
34401	A_51_P280384	NM_021415	Cacna1h	calcium channel, voltage-dependent, T type, alpha 1H subunit	0.0634619	4.46824
10940	A_52_P683441	NM_007602	Capn5	calpain 5	0.000141589	4.46386
15378	A_52_P492081	NM_130447	Dusp16	dual specificity phosphatase 16	9.66047e-06	4.46312
74	A_51_P293489	NM_139065	Rbm47	RNA binding motif protein 47	2.41237e-09	4.46055
34714	A_51_P414813	NM_010153	Erbb3	v-erb-b2 erythroblastic leukemia viral oncogene homolog 3 (avian)	0.000224252	4.45774
9546	A_51_P255395	NM_007738	Col7a1	collagen, type VII, alpha 1	1.76617e-05	4.44778
36731	A_52_P351116	NM_010512	Igf1	insulin-like growth factor 1	2.18444e-05	4.44606
5396	A_51_P297579	NM_008102	Gch1	GTP cyclohydrolase 1	0.000380572	4.43492
567	A_51_P178692	NM_007930	Enc1	ectodermal-neural cortex 1	2.39944e-05	4.43189
36630	A_51_P433141	NM_001002272	Tro	trophinin	0.0112368	4.43112
10274	A_52_P207057	NM_175556	Plch2	phospholipase C, eta 2	7.45947e-05	4.43083
18722	A_52_P418013	NM_010230	Fmn1	formin 1	0.000200801	4.42742
9611	A_52_P161454	NM_027570	Ldhd	lactate dehydrogenase D	0.0431566	4.42534
33069	A_52_P110052	NM_010045	Darc	Duffy blood group, chemokine receptor	0.000268448	4.42017
4121	A_51_P462657	NM_008900	Pou3f3	POU domain, class 3, transcription factor 3	0.00325374	4.41425
8919	A_51_P130015	NM_007900	Ect2	ect2 oncogene	1.79455e-06	4.40973
11709	A_51_P418295	ENSMUST00000104896	Cd80	CD80 antigen	0.00127668	4.40766
4334	A_51_P407053	NM_009851	Cd44	CD44 antigen	7.32109e-06	4.40415
35811	A_52_P408757	NM_010188	Fcgr3	Fc receptor, IgG, low affinity III	0.000157763	4.40258
6019	A_52_P374997	NM_178609	E2f7	E2F transcription factor 7	4.57838e-05	4.39846
36769	A_51_P188108	NM_008480	Lama1	laminin, alpha 1	0.00148233	4.39784
7489	A_52_P343293	NR_033563	Gpx2-ps1	glutathione peroxidase 2, pseudogene 1	0.000188663	4.39648
27784	A_52_P28806	NM_008021	Foxm1	forkhead box M1	1.26978e-05	4.39074
37254	A_51_P473272	NM_019656	Tspan6	tetraspanin 6	0.00814232	4.38987
24755	A_51_P336599	NM_020574	Kcne3	potassium voltage-gated channel, Isk-related subfamily, gene 3	0.112097	4.38923
2261	A_51_P130095	NM_001077189	Fcgr2b	Fc receptor, IgG, low affinity IIb	6.64702e-05	4.38358
23130	A_52_P3070	NM_178669	Clrn3	clarin 3	0.0335949	4.38334
34110	A_51_P312327	NM_022415	Ptges	prostaglandin E synthase	0.000132842	4.38195
38885	A_51_P294235	NM_153576	Cxcl17	chemokine (C-X-C motif) ligand 17	0.00962524	4.38174
13212	A_51_P219970	AK007931	Cela1	chymotrypsin-like elastase family, member 1	0.028159	4.37681
11102	A_51_P254299	NM_207666	Dlk2	delta-like 2 homolog (Drosophila)	4.58928e-07	4.37494
29276	A_51_P172155	NM_010401	Hal	histidine ammonia lyase	0.00251203	4.37002
3507	A_51_P144090	NM_030696	Slc16a3	solute carrier family 16 (monocarboxylic acid transporters), member 3	0.00494255	4.36666
20156	A_51_P387591	NM_030612	Nfkbiz	nuclear factor of kappa light polypeptide gene enhancer in B-cells inhibitor, zeta	1.35837e-05	4.36559
32336	A_51_P392277	AF218265	Muc4	mucin 4, ASGP	2.94746e-05	4.36508
26841	A_51_P383530	NM_176993	Mpzl3	myelin protein zero-like 3	1.88202e-05	4.36188
26346	A_52_P132792	NR_015469	2810442I21Rik	RIKEN cDNA 2810442I21 gene	0.0129893	4.36005
6627	A_51_P394115	NM_023383	Aadac	arylacetamide deacetylase (esterase)	0.0950707	4.35987
11286	A_51_P134475	NM_022995	Pmepa1	prostate transmembrane protein, androgen induced 1	3.66377e-07	4.35944
16386	A_51_P521052	NM_029627	Ly6k	lymphocyte antigen 6 complex, locus K	0.190629	4.35772
10785	A_51_P109369	NM_026346	Fbxo32	F-box protein 32	1.96991e-05	4.35756
27031	A_51_P106979	NM_028060	Slc35f2	solute carrier family 35, member F2	0.00278603	4.35548
12813	A_51_P220222	NM_001040435	Tacc3	transforming, acidic coiled-coil containing protein 3	1.25786e-05	4.35222
3052	A_51_P367263	NM_199222	Lman1l	lectin, mannose-binding 1 like	0.154192	4.34226
14362	A_52_P124665	AK161134	Nf2	neurofibromatosis 2	2.11398e-05	4.33527
13873	A_51_P401907	NM_001082547	Gm5483	predicted gene 5483	0.0121183	4.33449
7578	A_51_P354857	NM_134253	Bnipl	BCL2/adenovirus E1B 19kD interacting protein like	2.21613e-06	4.33353
33388	A_51_P516148	NM_016984	Trpc4	transient receptor potential cation channel, subfamily C, member 4	0.0285433	4.33348
20100	A_51_P282837	NM_011176	St14	suppression of tumorigenicity 14 (colon carcinoma)	7.35156e-11	4.32855
16517	A_52_P276537	NM_023884	Ralgps2	Ral GEF with PH domain and SH3 binding motif 2	0.00252224	4.3284
2471	A_51_P492366	NM_007557	Bmp7	bone morphogenetic protein 7	0.00117927	4.32551
37538	A_51_P382310	NM_013661	Sema5b	sema domain, seven thrombospondin repeats (type 1 and type 1-like), transmembrane domain (TM) and short cytoplasmic domain, (semaphorin) 5B	0.00754678	4.32031
23127	A_52_P446431	NM_010846	Mx1	myxovirus (influenza virus) resistance 1	0.000976116	4.31707
25249	A_51_P177371	NM_023043	Prnd	prion protein dublet	1.4838e-05	4.31482
21304	A_51_P351144	NM_008652	Mybl2	myeloblastosis oncogene-like 2	9.47486e-06	4.31311
698	A_52_P383114	AY151141	Iglv1	immunoglobulin lambda variable 1	0.0261503	4.31023
19681	A_52_P568001	AK031919	Sox2ot	SOX2 overlapping transcript (non-protein coding)	0.0189035	4.30835
24833	A_52_P594756	NM_023048	Asb4	ankyrin repeat and SOCS box-containing 4	0.0067281	4.3083
23319	A_51_P337355	NM_012016	Ern2	endoplasmic reticulum (ER) to nucleus signalling 2	0.101921	4.30464
23477	A_52_P971898	AK050976	Gm4230	predicted gene 4230	0.176576	4.30374
10528	A_52_P52635	NM_178591	Nrg1	neuregulin 1	0.00152085	4.30276
10187	A_51_P179578	NM_010262	Gbx2	gastrulation brain homeobox 2	0.000889853	4.30048
30231	A_51_P170725	NM_028788	1300002K09Rik	RIKEN cDNA 1300002K09 gene	0.0065175	4.2986
15792	A_51_P136542	NM_033601	Bcl3	B-cell leukemia/lymphoma 3	5.40941e-08	4.29693
5468	A_51_P324287	NM_024245	Kif23	kinesin family member 23	0.000192446	4.29503
32415	A_51_P296737	NM_027211	Anxa13	annexin A13	0.0395302	4.29305
16537	A_52_P518902	ENSMUST00000067600	Ms4a14	membrane-spanning 4-domains, subfamily A, member 14	3.09954e-08	4.29203
9092	A_51_P520191	NM_022320	Gpr35	G protein-coupled receptor 35	0.00158091	4.2905
28634	A_51_P369252	NM_001080995	4632434I11Rik	RIKEN cDNA 4632434I11 gene	7.03766e-06	4.2904
32660	A_51_P372099	NM_177363	Tarm1	T cell-interacting, activating receptor on myeloid cells 1	0.000993344	4.29031
14186	A_51_P201035	NM_145924	Cenpi	centromere protein I	0.000385389	4.27852
26595	A_51_P475523	NM_009764	Brca1	breast cancer 1	4.3314e-07	4.27702
21726	A_51_P296198	ENSMUST00000150295	D8Ertd82e	DNA segment, Chr 8, ERATO Doi 82, expressed	5.63367e-05	4.27542
38387	A_51_P376227	NM_001024468	Bcat1	branched chain aminotransferase 1, cytosolic	0.0225034	4.26955
29020	A_52_P370268	NM_009638	Crisp1	cysteine-rich secretory protein 1	0.000216911	4.25695
21263	A_52_P401504	NM_011582	Thbs4	thrombospondin 4	0.0949011	4.2556
33819	A_52_P476075	NM_175554	Clspn	claspin homolog (Xenopus laevis)	0.000318592	4.247
23299	A_51_P296866	NM_008629	Msi1	Musashi homolog 1(Drosophila)	5.26857e-05	4.24556
18066	A_51_P224013	NM_009387	Tk1	thymidine kinase 1	8.52567e-07	4.24509
6966	A_51_P261379	NM_139140	Spats2	spermatogenesis associated, serine-rich 2	0.000262493	4.24329
25937	A_51_P192501	NM_026240	Gramd3	GRAM domain containing 3	5.64031e-05	4.24276
12325	A_52_P590625	NM_175532	Nlrp10	NLR family, pyrin domain containing 10	0.00359703	4.23715
37418	A_51_P354018	AF110521	Kcnk7	potassium channel, subfamily K, member 7	0.000626949	4.23102
41035	A_51_P273921	NM_007599	Capg	capping protein (actin filament), gelsolin-like	9.44161e-05	4.22929
18681	A_52_P243425	NM_020574	Kcne3	potassium voltage-gated channel, Isk-related subfamily, gene 3	0.123242	4.22382
40885	A_52_P55029	NM_031159	Apobec1	apolipoprotein B mRNA editing enzyme, catalytic polypeptide 1	0.00353512	4.2182
35406	A_51_P330213	NM_024184	Asf1b	ASF1 anti-silencing function 1 homolog B (S. cerevisiae)	2.09545e-05	4.2144
12775	A_51_P259774	NM_020258	Slc37a2	solute carrier family 37 (glycerol-3-phosphate transporter), member 2	0.0027668	4.21143
28716	A_51_P287836	NM_020261	Psg23	pregnancy-specific glycoprotein 23	0.0114105	4.21097
2289	A_51_P130101	NM_001077189	Fcgr2b	Fc receptor, IgG, low affinity IIb	4.83154e-05	4.20697
20000	A_51_P283499	NM_007878	Drd4	dopamine receptor D4	0.014945	4.20561
16018	A_51_P491329	NM_026018	Pdzk1ip1	PDZK1 interacting protein 1	3.61314e-05	4.20519
29649	A_52_P426768	NM_019563	Cited4	Cbp/p300-interacting transactivator, with Glu/Asp-rich carboxy-terminal domain, 4	0.018473	4.20479
4441	A_51_P213266	NM_007558	Bmp8a	bone morphogenetic protein 8a	5.17591e-07	4.20109
33809	A_51_P487950	NM_001081219	Myo1a	myosin IA	0.191679	4.19525
29131	A_51_P289392	NM_008670	Naip1	NLR family, apoptosis inhibitory protein 1	0.00487137	4.19494
7187	A_52_P673421	NM_178606	Reep3	receptor accessory protein 3	6.97593e-06	4.18929
33628	A_51_P244303	NM_080470	Smc1b	structural maintenance of chromosomes 1B	0.00674153	4.18512
22318	A_51_P512960	ENSMUST00000064445	Spsb4	splA/ryanodine receptor domain and SOCS box containing 4	0.00102136	4.18178
25316	A_51_P116289	NM_027930	Fam54a	family with sequence similarity 54, member A	2.22443e-06	4.17278
2646	A_51_P268863	ENSMUST00000107861	Car10	carbonic anhydrase 10	0.00271623	4.17075
34062	A_51_P269053	NR_027899	1700109F18Rik	RIKEN cDNA 1700109F18 gene	0.00587035	4.17033
36156	A_52_P615192	NM_053116	Wnt16	wingless-related MMTV integration site 16	0.03042	4.15757
15941	A_51_P246076	NM_026283	Samd8	sterile alpha motif domain containing 8	1.9177e-05	4.15396
25992	A_51_P355702	ENSMUST00000049676	Trpv3	transient receptor potential cation channel, subfamily V, member 3	1.13489e-05	4.14982
12336	A_52_P134052	NM_153098	Cd109	CD109 antigen	0.00550151	4.14655
10336	A_52_P555423	NM_031199	Tgfa	transforming growth factor alpha	0.00142076	4.14055
6961	A_51_P131888	NM_027112	Capns2	calpain, small subunit 2	0.00189575	4.13874
28653	A_51_P334979	NM_009695	Apoc2	apolipoprotein C-II	0.0359963	4.13816
25028	A_52_P504237	NM_177036	Ceacam19	carcinoembryonic antigen-related cell adhesion molecule 19	0.00839276	4.13808
38745	A_51_P479808	NM_027418	Mapk6	mitogen-activated protein kinase 6	0.000192219	4.13487
23271	A_51_P148221	NM_020025	B3galt2	UDP-Gal:betaGlcNAc beta 1,3-galactosyltransferase, polypeptide 2	0.0017288	4.13371
39082	A_51_P150120	NM_174995	Mgst2	microsomal glutathione S-transferase 2	0.000504446	4.13347
11975	A_52_P607674	NM_015817	Ppap2c	phosphatidic acid phosphatase type 2C	1.03296e-05	4.1329
32253	A_51_P510156	NM_008491	Lcn2	lipocalin 2	0.000401218	4.13094
19279	A_52_P602847	NM_008134	Glycam1	glycosylation dependent cell adhesion molecule 1	0.0411594	4.13008
12145	A_52_P35801	NM_010807	Marcksl1	MARCKS-like 1	8.99968e-06	4.12953
20646	A_52_P638337	NM_207657	5031410I06Rik	RIKEN cDNA 5031410I06 gene	0.0391434	4.1279
35916	A_52_P138046	NM_001010836	Ppp1r13l	protein phosphatase 1, regulatory (inhibitor) subunit 13 like	8.69351e-06	4.11682
38679	A_51_P311611	NM_010045	Darc	Duffy blood group, chemokine receptor	0.000609795	4.11681
4019	A_52_P64763	NM_177331	Gen1	Gen homolog 1, endonuclease (Drosophila)	0.00398733	4.1166
28579	A_52_P326657	NM_182783	Fam167b	family with sequence similarity 167, member B	5.00897e-06	4.1143
16903	A_51_P169281	NM_133804	Tmem132a	transmembrane protein 132A	7.6028e-08	4.11038
16096	A_52_P330868	NR_036696	Gm8579	spermatogenesis associated glutamate (E)-rich protein 4a pseudogene	0.0578408	4.10736
3536	A_52_P343627	NM_022020	Rbp7	retinol binding protein 7, cellular	0.00103147	4.10358
4996	A_51_P421559	NM_138653	Bspry	B-box and SPRY domain containing	0.00023455	4.09766
874	A_52_P267824	NM_197999	Ces2g	carboxylesterase 2G	0.00037564	4.09599
11298	A_51_P508899	NM_022020	Rbp7	retinol binding protein 7, cellular	0.00125114	4.09512
37308	A_52_P586851	NM_010112	Efs	embryonal Fyn-associated substrate	0.000152984	4.0942
18744	A_52_P494354	NM_027418	Mapk6	mitogen-activated protein kinase 6	3.83252e-05	4.09388
19441	A_51_P243750	NM_012025	Racgap1	Rac GTPase-activating protein 1	5.8234e-05	4.08718
15637	A_52_P448060	NM_023333	2210010C04Rik	RIKEN cDNA 2210010C04 gene	0.00729054	4.0843
18520	A_52_P138926	NM_009508	Slc32a1	solute carrier family 32 (GABA vesicular transporter), member 1	0.00895509	4.07958
16099	A_51_P137433	NM_001195298	Kifc1	kinesin family member C1	0.000155665	4.07936
12107	A_51_P507669	NR_003278	Rn18s	18S ribosomal RNA	4.76968e-06	4.06323
36824	A_51_P366061	NM_007984	Fscn1	fascin homolog 1, actin bundling protein (Strongylocentrotus purpuratus)	1.86507e-05	4.06157
36228	A_52_P564544	NM_024406	Fabp4	fatty acid binding protein 4, adipocyte	0.00221342	4.05968
29524	A_51_P288876	NM_019631	Tmem45a	transmembrane protein 45a	0.00432858	4.05727
22684	A_51_P279841	NM_008528	Blnk	B-cell linker	0.00420607	4.05649
19821	A_51_P109099	NM_019563	Cited4	Cbp/p300-interacting transactivator, with Glu/Asp-rich carboxy-terminal domain, 4	0.0224922	4.05466
31188	A_51_P385928	NM_138750	Prom2	prominin 2	0.00896779	4.04995
31345	A_52_P577150	NM_001037737	Arnt	aryl hydrocarbon receptor nuclear translocator	0.000705185	4.04553
16355	A_51_P460748	NM_172295	Mab21l3	mab-21-like 3 (C. elegans)	0.0265183	4.03977
12949	A_52_P251366	NM_146208	Neil3	nei like 3 (E. coli)	6.51775e-05	4.0356
23809	A_52_P344601	NM_027220	Prss32	protease, serine, 32	0.00455675	4.03534
27640	A_52_P351378	NM_001033280	Gm94	predicted gene 94	0.00110988	4.03327
27889	A_52_P24835	NM_027893	Pvrl4	poliovirus receptor-related 4	2.81107e-05	4.03258
38728	A_51_P519301	NM_145856	Il17f	interleukin 17F	0.000332373	4.03181
29017	A_52_P40345	NM_028104	Ppp1r14d	protein phosphatase 1, regulatory (inhibitor) subunit 14D	0.0115597	4.02972
12380	A_51_P342629	NM_026961	2200002J24Rik	RIKEN cDNA 2200002J24 gene	0.207233	4.02747
17200	A_51_P485405	NM_028797	Gtsf1	gametocyte specific factor 1	0.00835305	4.02634
36641	A_51_P503757	AK008094	Iglv1	immunoglobulin lambda variable 1	0.00701297	4.02408
1217	A_51_P398878	NM_030724	Uck2	uridine-cytidine kinase 2	7.56296e-10	4.02258
26436	A_52_P283869	NM_001164567	Vill	villin-like	0.000707743	4.0223
13498	A_51_P405397	NM_007899	Ecm1	extracellular matrix protein 1	0.00970914	4.01696
31747	A_52_P177324	NM_010052	Dlk1	delta-like 1 homolog (Drosophila)	0.00225385	4.01507
27340	A_51_P464838	AF208109	Il17rb	interleukin 17 receptor B	0.00214243	4.01439
26782	A_52_P476775	NM_010783	Mdfi	MyoD family inhibitor	0.000874662	4.01273
24076	A_51_P362066	NM_007695	Chi3l1	chitinase 3-like 1	0.000515858	4.01053
12966	A_52_P203301	NM_198677	BC061237	cDNA sequence BC061237	0.00726796	4.01003
7308	A_51_P145453	NR_001463	Xist	inactive X specific transcripts	0.564464	3.99747
40820	A_51_P116940	NM_007940	Ephx2	epoxide hydrolase 2, cytoplasmic	0.00960264	3.99403
32715	A_51_P251293	NM_145534	Btbd3	BTB (POZ) domain containing 3	1.51383e-05	3.99298
28689	A_51_P423743	NM_018777	Cldn6	claudin 6	0.0112583	3.98905
2245	A_51_P430423	NM_007398	Ada	adenosine deaminase	0.00315089	3.98662
4067	A_52_P120037	NM_010128	Emp1	epithelial membrane protein 1	0.0110158	3.98188
270	A_51_P461877	NM_011581	Thbs2	thrombospondin 2	0.000387772	3.97604
23147	A_52_P498208	NM_178183	Hist1h2ak	histone cluster 1, H2ak	0.000734985	3.97201
36715	A_52_P151320	NM_025566	Tnfaip8l1	tumor necrosis factor, alpha-induced protein 8-like 1	3.42305e-06	3.97019
250	A_51_P270519	NM_027263	Apitd1	apoptosis-inducing, TAF9-like domain 1	2.05748e-05	3.9694
20229	A_52_P190647	NM_016662	Mxd3	Max dimerization protein 3	1.58959e-05	3.96392
15276	A_51_P164686	NM_133626	Rrbp1	ribosome binding protein 1	1.10325e-08	3.94929
35923	A_51_P334209	NM_010165	Eya2	eyes absent 2 homolog (Drosophila)	1.1083e-08	3.94514
30899	A_52_P556462	NM_001033244	Fancd2	Fanconi anemia, complementation group D2	0.00181274	3.94256
8827	A_52_P605319	NM_199148	BC051665	cDNA sequence BC051665	0.00367797	3.93682
10419	A_52_P410449	NM_010215	Il4i1	interleukin 4 induced 1	0.000263755	3.93537
19347	A_51_P286018	NM_021454	Cdc42ep5	CDC42 effector protein (Rho GTPase binding) 5	0.00586559	3.92997
19033	A_52_P1172945	NM_175455	Ankrd34b	ankyrin repeat domain 34B	0.0168041	3.92702
9741	A_52_P566605	NM_010476	Hsd17b7	hydroxysteroid (17-beta) dehydrogenase 7	1.36423e-07	3.92624
5744	A_52_P79821	NM_194055	Esrp1	epithelial splicing regulatory protein 1	1.54582e-07	3.92491
33261	A_52_P51024	NM_010304	Gna15	guanine nucleotide binding protein, alpha 15	6.83162e-05	3.92135
34896	A_51_P353703	NM_010237	Frk	fyn-related kinase	2.84997e-06	3.91943
33247	A_52_P601757	NM_007883	Dsg2	desmoglein 2	0.0695231	3.91782
10526	A_52_P559975	NM_009909	Cxcr2	chemokine (C-X-C motif) receptor 2	0.00224748	3.90667
5743	A_51_P148602	NM_009909	Cxcr2	chemokine (C-X-C motif) receptor 2	0.0517448	3.90606
17912	A_51_P115817	NM_023884	Ralgps2	Ral GEF with PH domain and SH3 binding motif 2	0.0113607	3.9053
24171	A_51_P352743	NM_001013616	Trim6	tripartite motif-containing 6	2.39894e-05	3.90288
13005	A_52_P69656	NM_008261	Hnf4a	hepatic nuclear factor 4, alpha	0.180785	3.90206
7352	A_51_P499551	NM_133983	Cd276	CD276 antigen	1.93802e-06	3.90163
37765	A_51_P460611	NM_020036	Calm4	calmodulin 4	0.0167746	3.90145
34501	A_51_P120470	NM_009853	Cd68	CD68 antigen	0.00060682	3.90061
35067	A_51_P335702	NM_029070	Cldn26	claudin 26	0.0187506	3.88721
37611	A_52_P505930	NM_031183	Sp6	trans-acting transcription factor 6	0.0010599	3.87993
10224	A_52_P569023	NM_172430	Sphkap	SPHK1 interactor, AKAP domain containing	0.00738362	3.87889
4391	A_51_P105709	NM_027182	Trip13	thyroid hormone receptor interactor 13	3.48172e-05	3.87809
29930	A_52_P439502	NM_181073	Plekhh1	pleckstrin homology domain containing, family H (with MyTH4 domain) member 1	0.000750567	3.8761
15070	A_52_P556099	NM_001042653	Oip5	Opa interacting protein 5	2.43698e-05	3.876
39970	A_51_P163106	NM_175177	Bdh1	3-hydroxybutyrate dehydrogenase, type 1	0.0037617	3.87119
26297	A_52_P639765	NM_001081038	Btbd16	BTB (POZ) domain containing 16	0.0156821	3.86913
718	A_51_P294979	NM_013602	Mt1	metallothionein 1	0.00172746	3.86813
7181	A_51_P490509	NM_009773	Bub1b	budding uninhibited by benzimidazoles 1 homolog, beta (S. cerevisiae)	7.21993e-06	3.86783
10975	A_52_P685539	NM_183287	2610318N02Rik	RIKEN cDNA 2610318N02 gene	0.000237929	3.86361
10566	A_51_P502872	NM_028179	2200002D01Rik	RIKEN cDNA 2200002D01 gene	0.000188671	3.86229
7006	A_51_P215849	NM_019508	Il17b	interleukin 17B	0.0655693	3.86214
35988	A_52_P67678	NM_028788	1300002K09Rik	RIKEN cDNA 1300002K09 gene	0.00659221	3.86122
26223	A_51_P186476	NM_013612	Slc11a1	solute carrier family 11 (proton-coupled divalent metal ion transporters), member 1	0.00226782	3.86064
29313	A_51_P498205	NM_008402	Itgav	integrin alpha V	0.000203927	3.86059
27105	A_51_P323770	NM_183271	Wfdc15a	WAP four-disulfide core domain 15A	0.00072767	3.8604
7956	A_52_P64707	NM_008260	Foxa3	forkhead box A3	0.0156264	3.85984
62	A_51_P442759	NM_172520	Arhgef19	Rho guanine nucleotide exchange factor (GEF) 19	9.81321e-05	3.85953
10132	A_52_P548202	AK086953	Gm10030	predicted gene 10030	0.00148222	3.85896
40763	A_51_P463912	NM_011855	Odz1	odd Oz/ten-m homolog 1 (Drosophila)	0.095033	3.85633
31389	A_51_P262131	NM_146698	Olfr1443	olfactory receptor 1443	0.00175826	3.85627
14263	A_52_P384264	NM_009549	Zfp185	zinc finger protein 185	0.00241764	3.84959
13154	A_51_P318618	NM_028085	Anks4b	ankyrin repeat and sterile alpha motif domain containing 4B	0.213936	3.8466
29487	A_51_P134993	NM_207208	Clca6	chloride channel calcium activated 6	0.00106036	3.84558
26254	A_52_P55627	NM_153101	Mrgpra2b	MAS-related GPR, member A2B	0.0206329	3.84484
34524	A_52_P52128	NM_001039522	Leo1	Leo1, Paf1/RNA polymerase II complex component, homolog (S. cerevisiae)	2.21291e-06	3.84338
5921	A_52_P316933	NM_172507	Sh3bgrl2	SH3 domain binding glutamic acid-rich protein like 2	7.37458e-05	3.8397
1412	A_51_P378622	NM_028747	0610012H03Rik	RIKEN cDNA 0610012H03 gene	0.00690355	3.83715
18065	A_51_P163714	NM_010142	Ephb2	Eph receptor B2	6.10441e-05	3.83083
21380	A_52_P555159	NM_198666	Gm9758	predicted gene 9758	0.056292	3.82931
1330	A_52_P562612	ENSMUST00000170859	Srd5a1	steroid 5 alpha-reductase 1	0.116451	3.82667
26562	A_51_P336833	NM_024406	Fabp4	fatty acid binding protein 4, adipocyte	0.00183254	3.82583
29318	A_52_P587738	NM_008773	P2ry2	purinergic receptor P2Y, G-protein coupled 2	0.000250532	3.82411
7385	A_51_P415395	NM_001081314	C2cd4b	C2 calcium-dependent domain containing 4B	0.00382126	3.82289
25805	A_51_P196148	ENSMUST00000117220	Atf7ip2	activating transcription factor 7 interacting protein 2	0.00404884	3.82276
17266	A_51_P203062	NM_010135	Enah	enabled homolog (Drosophila)	0.000174109	3.81719
15961	A_52_P136751	NM_007886	Dtnb	dystrobrevin, beta	0.000216705	3.81708
31832	A_51_P389636	NM_008433	Kcnn4	potassium intermediate/small conductance calcium-activated channel, subfamily N, member 4	0.0455235	3.81562
12684	A_52_P316474	NM_009178	St3gal4	ST3 beta-galactoside alpha-2,3-sialyltransferase 4	0.000205053	3.81184
36217	A_51_P417077	NM_011700	Vill	villin-like	0.000723198	3.8113
33378	A_51_P199168	NM_007702	Cidea	cell death-inducing DNA fragmentation factor, alpha subunit-like effector A	0.0797795	3.80991
1050	A_51_P450278	NM_027237	2010003K11Rik	RIKEN cDNA 2010003K11 gene	0.00322606	3.80823
31979	A_51_P355122	NM_009405	Tnni2	troponin I, skeletal, fast 2	0.0393997	3.80805
33361	A_51_P114910	NM_007793	Cstb	cystatin B	2.16105e-05	3.80328
13951	A_51_P136143	NM_011786	Aloxe3	arachidonate lipoxygenase 3	0.000960941	3.79969
18155	A_51_P257550	NM_010807	Marcksl1	MARCKS-like 1	6.72548e-05	3.7988
37882	A_51_P254045	NM_011634	Traip	TRAF-interacting protein	0.000840041	3.79864
26531	A_51_P441843	NM_145946	Fanci	Fanconi anemia, complementation group I	1.31491e-05	3.79608
33045	A_51_P299858	NM_028589	1700125H20Rik	RIKEN cDNA 1700125H20 gene	0.0584132	3.79523
6858	A_51_P216456	NM_009311	Tac1	tachykinin 1	0.00562322	3.79123
27740	A_51_P344263	NM_080640	Baalc	brain and acute leukemia, cytoplasmic	0.0454908	3.79099
7182	A_51_P218009	NM_010109	Efna5	ephrin A5	0.00740251	3.78932
19218	A_51_P482908	NM_025549	Arrdc4	arrestin domain containing 4	6.23565e-06	3.78078
39075	A_51_P336830	NM_024406	Fabp4	fatty acid binding protein 4, adipocyte	0.00146287	3.77762
20281	A_51_P257175	NM_001033177	Krt76	keratin 76	0.0442261	3.77553
12740	A_51_P283590	NM_010730	Anxa1	annexin A1	6.04253e-05	3.76965
22066	A_51_P363187	NM_008176	Cxcl1	chemokine (C-X-C motif) ligand 1	0.00193393	3.76833
83	A_51_P449777	NM_022995	Pmepa1	prostate transmembrane protein, androgen induced 1	6.17395e-08	3.76675
23798	A_52_P335354	NM_001079876	Gas2l3	growth arrest-specific 2 like 3	5.90417e-05	3.76443
5712	A_52_P610121	NM_009595	Abl2	v-abl Abelson murine leukemia viral oncogene homolog 2 (arg, Abelson-related gene)	0.00440414	3.76382
26632	A_52_P502771	NM_001039556	Rad54b	RAD54 homolog B (S. cerevisiae)	7.92144e-05	3.75871
1383	A_51_P222664	NR_027836	D730001G18Rik	RIKEN cDNA D730001G18 gene	0.0013038	3.75505
8549	A_51_P111962	NM_001141922	Bean1	brain expressed, associated with Nedd4, 1	1.68838e-05	3.75414
19225	A_51_P164296	NM_021475	Adamdec1	ADAM-like, decysin 1	0.00315938	3.75302
8449	A_51_P475155	AK015966	Rnf19b	ring finger protein 19B	0.00417897	3.75164
39822	A_51_P426096	NM_010810	Mmp7	matrix metallopeptidase 7	0.0613789	3.74916
1580	A_51_P445527	NR_045272	1110015O18Rik	RIKEN cDNA 1110015O18 gene	0.126406	3.74813
1581	A_51_P259773	NM_020258	Slc37a2	solute carrier family 37 (glycerol-3-phosphate transporter), member 2	0.00302961	3.7451
12184	A_51_P144364	AK030336	Chn2	chimerin (chimaerin) 2	0.000481867	3.74396
37215	A_51_P220062	NM_008609	Mmp15	matrix metallopeptidase 15	0.137853	3.74361
10295	A_52_P220912	NM_177161	P4ha3	procollagen-proline, 2-oxoglutarate 4-dioxygenase (proline 4-hydroxylase), alpha polypeptide III	0.014668	3.74206
27503	A_52_P296233	NM_001160402	Tm4sf19	transmembrane 4 L six family member 19	0.00128282	3.73883
1450	A_52_P1641	NM_008982	Ptprj	protein tyrosine phosphatase, receptor type, J	6.50423e-05	3.73684
31064	A_52_P7400	NM_007793	Cstb	cystatin B	1.4992e-05	3.73577
20767	A_51_P401501	NM_029921	Tmem213	transmembrane protein 213	0.017436	3.72701
3832	A_51_P164148	NM_028525	Prss52	protease, serine, 52	0.00118883	3.72239
25890	A_52_P996341	NM_025979	Mastl	microtubule associated serine/threonine kinase-like	0.0189136	3.71845
28321	A_52_P635388	AB026047	Ms4a6d	membrane-spanning 4-domains, subfamily A, member 6D	2.91946e-05	3.71842
819	A_51_P458839	NM_011081	Piga	phosphatidylinositol glycan anchor biosynthesis, class A	9.36061e-05	3.716
31880	A_51_P476518	NM_178618	Fam83g	family with sequence similarity 83, member G	0.00247406	3.71074
21336	A_52_P359739	NM_026384	Dgat2	diacylglycerol O-acyltransferase 2	0.00396913	3.707
6653	A_52_P261184	AK085780	Il1rl2	interleukin 1 receptor-like 2	3.78445e-05	3.70621
39869	A_51_P315530	NM_016662	Mxd3	Max dimerization protein 3	0.000363723	3.70489
30727	A_51_P514256	NM_023716	Tubb2b	tubulin, beta 2B class IIB	0.00350607	3.7048
14618	A_51_P162671	NM_008035	Folr2	folate receptor 2 (fetal)	0.0334544	3.70298
8231	A_51_P338208	NM_011054	Pde1c	phosphodiesterase 1C	0.0079597	3.69919
30901	A_52_P1138643	AK003840	1110020A10Rik	RIKEN cDNA 1110020A10 gene	0.00933093	3.69768
25630	A_51_P196997	NM_146064	Soat2	sterol O-acyltransferase 2	0.00354862	3.69644
1958	A_52_P587071	NM_145227	Oas2	2'-5' oligoadenylate synthetase 2	0.0162903	3.69337
6796	A_52_P350687	NM_177545	Vangl1	vang-like 1 (van gogh, Drosophila)	0.000141836	3.6919
26549	A_52_P65050	NM_007900	Ect2	ect2 oncogene	3.85314e-05	3.6911
40496	A_51_P130905	NM_008103	Gcm1	glial cells missing homolog 1 (Drosophila)	0.0561129	3.6882
34515	A_51_P171200	NM_027307	Golm1	golgi membrane protein 1	0.000108607	3.68802
6622	A_52_P659312	NM_145134	Spsb4	splA/ryanodine receptor domain and SOCS box containing 4	0.0164749	3.68561
39708	A_51_P267239	NM_019980	Litaf	LPS-induced TN factor	1.34852e-07	3.68463
35292	A_51_P131561	NM_029639	1600029D21Rik	RIKEN cDNA 1600029D21 gene	9.20667e-07	3.6836
5973	A_51_P437166	NM_013504	Dsc1	desmocollin 1	0.0986119	3.68294
39236	A_52_P169982	NM_134157	Atp6v1b1	ATPase, H+ transporting, lysosomal V1 subunit B1	0.052789	3.6826
29231	A_51_P461228	NM_029766	Dtl	denticleless homolog (Drosophila)	0.00690354	3.68106
21558	A_52_P479099	NM_009448	Tuba1c	tubulin, alpha 1C	4.62897e-07	3.68104
35881	A_51_P106059	NM_009423	Traf4	TNF receptor associated factor 4	7.08425e-07	3.67872
9854	A_51_P138933	NM_177741	Ppp1r3b	protein phosphatase 1, regulatory (inhibitor) subunit 3B	0.000198412	3.67792
12225	A_52_P91978	NM_177178	Lmbrd2	LMBR1 domain containing 2	2.42535e-06	3.67528
39107	A_52_P423424	NM_015774	Ero1l	ERO1-like (S. cerevisiae)	0.00064673	3.67496
1917	A_51_P385099	NM_013693	Tnf	tumor necrosis factor	0.000439247	3.67389
3754	A_52_P82722	NM_009988	Cxadr	coxsackie virus and adenovirus receptor	0.0001585	3.67331
37633	A_52_P69281	BC009096	Nusap1	nucleolar and spindle associated protein 1	0.0167214	3.67267
7902	A_52_P492939	NM_007780	Csf2rb	colony stimulating factor 2 receptor, beta, low-affinity (granulocyte-macrophage)	0.00169174	3.6725
38943	A_51_P292030	NM_030250	Nus1	nuclear undecaprenyl pyrophosphate synthase 1 homolog (S. cerevisiae)	2.12331e-07	3.67142
8195	A_51_P195153	NM_013882	Gtse1	G two S phase expressed protein 1	0.000150956	3.66973
12629	A_51_P303528	ENSMUST00000171401	LOC100503696	uncharacterized protein C2orf16-like	0.0383865	3.66917
6791	A_52_P616404	NM_007525	Bard1	BRCA1 associated RING domain 1	0.00033477	3.66849
11595	A_51_P385639	NM_010291	Gjb5	gap junction protein, beta 5	0.0289473	3.66799
35697	A_52_P326391	NM_023709	Capn9	calpain 9	0.0417135	3.66654
9563	A_52_P662711	NM_027211	Anxa13	annexin A13	0.00934259	3.66582
24824	A_51_P305003	NM_001033124	Ntrk1	neurotrophic tyrosine kinase, receptor, type 1	0.047856	3.66393
5120	A_51_P309589	NR_024720	2700099C18Rik	NDC80 homolog, kinetochore complex component pseudogene	0.00164759	3.66339
5810	A_51_P363749	NM_016851	Irf6	interferon regulatory factor 6	2.08913e-08	3.66266
29591	A_51_P497882	NM_030080	Creb3l4	cAMP responsive element binding protein 3-like 4	0.0218821	3.66145
12634	A_51_P312779	NM_011118	Prl2c3	prolactin family 2, subfamily c, member 3	0.108949	3.65766
28571	A_51_P327322	NM_021790	Cenpk	centromere protein K	3.371e-06	3.65704
35761	A_52_P134530	NM_178446	Rbm47	RNA binding motif protein 47	1.9414e-07	3.64838
12488	A_51_P383489	NM_021891	Fignl1	fidgetin-like 1	4.51854e-06	3.64801
13279	A_52_P516394	ENSMUST00000148518	Ahdc1	AT hook, DNA binding motif, containing 1	0.000727846	3.64564
32319	A_52_P279845	AK047881	Sorcs2	sortilin-related VPS10 domain containing receptor 2	1.2989e-06	3.64432
26565	A_52_P427607	NM_207247	Pglyrp3	peptidoglycan recognition protein 3	0.00985816	3.63831
20997	A_51_P383140	NM_009289	Slk	STE20-like kinase (yeast)	0.00041048	3.63427
27799	A_52_P148553	NM_021891	Fignl1	fidgetin-like 1	1.96038e-05	3.63322
656	A_52_P75348	NM_027411	Ccdc99	coiled-coil domain containing 99	0.00038508	3.631
11520	A_52_P318361	NM_145603	Ces2c	carboxylesterase 2C	0.00058564	3.62782
22489	A_51_P427794	NM_198649	Ablim3	actin binding LIM protein family, member 3	0.00212729	3.62659
20991	A_52_P493477	NM_173051	Serpinb1c	serine (or cysteine) peptidase inhibitor, clade B, member 1c	2.90029e-08	3.62427
12162	A_51_P214209	NM_026282	Spc24	SPC24, NDC80 kinetochore complex component, homolog (S. cerevisiae)	0.000225664	3.62374
29013	A_51_P306215	ENSMUST00000053604	3100002H09Rik	RIKEN cDNA 3100002H09 gene	0.032769	3.62303
28276	A_52_P661672	NM_001080769	Uhrf1bp1	UHRF1 (ICBP90) binding protein 1	9.61015e-05	3.62084
1592	A_52_P81725	NR_033593	4930529C04Rik	RIKEN cDNA 4930529C04 gene	0.0254183	3.61961
26381	A_52_P512110	NM_001033259	Ccdc109a	coiled-coil domain containing 109A	0.000105044	3.61845
3490	A_52_P244803	NM_001243261	D630033O11Rik	RIKEN cDNA D630033O11 gene	0.0116463	3.61692
34039	A_52_P1020291	AK037633	Gyk	glycerol kinase	5.0595e-07	3.61617
7926	A_52_P419505	AK087219	Galnt3	UDP-N-acetyl-alpha-D-galactosamine:polypeptide N-acetylgalactosaminyltransferase 3	0.000191301	3.61431
18019	A_51_P157537	NM_178907	Mapkapk3	mitogen-activated protein kinase-activated protein kinase 3	4.02158e-09	3.61375
7405	A_52_P199905	AK137700	Slc27a1	solute carrier family 27 (fatty acid transporter), member 1	1.28138e-06	3.60969
22643	A_51_P186161	NM_001033135	Rnf149	ring finger protein 149	5.46425e-09	3.60848
31176	A_51_P412914	NM_010112	Efs	embryonal Fyn-associated substrate	0.000184626	3.6069
38688	A_52_P577577	NM_153404	Liph	lipase, member H	0.00075044	3.60089
15339	A_51_P481261	NM_008239	Foxq1	forkhead box Q1	4.71529e-06	3.59954
5281	A_51_P356594	Y11169	Dsc3	desmocollin 3	0.00373455	3.5995
31770	A_51_P217465	NM_183148	Iffo2	intermediate filament family orphan 2	7.98032e-05	3.59933
17840	A_52_P661327	NM_178621	Phyhipl	phytanoyl-CoA hydroxylase interacting protein-like	0.0100126	3.59657
5816	A_52_P290799	NM_022320	Gpr35	G protein-coupled receptor 35	0.0140261	3.5961
40619	A_51_P271556	NM_011145	Ppard	peroxisome proliferator activator receptor delta	0.00197266	3.59587
26773	A_51_P273979	NM_007681	Cenpa	centromere protein A	0.000307157	3.59142
17905	A_51_P130497	NM_029158	Zcchc13	zinc finger, CCHC domain containing 13	0.00383934	3.59073
21719	A_51_P212057	NM_173051	Serpinb1c	serine (or cysteine) peptidase inhibitor, clade B, member 1c	0.000114498	3.588
8843	A_52_P681495	NM_027930	Fam54a	family with sequence similarity 54, member A	5.49456e-06	3.58493
18879	A_52_P204864	ENSMUST00000150006	Cdca2	cell division cycle associated 2	0.0154532	3.5802
27907	A_51_P515883	NM_139198	Plac8	placenta-specific 8	0.00556695	3.57946
34984	A_52_P40191	NM_021454	Cdc42ep5	CDC42 effector protein (Rho GTPase binding) 5	0.00782145	3.57621
29656	A_52_P59318	NM_133832	Rdh10	retinol dehydrogenase 10 (all-trans)	4.63399e-07	3.56435
24735	A_51_P228171	NM_025495	Cenpp	centromere protein P	7.60718e-06	3.56159
37913	A_51_P267593	ENSMUST00000025048	1700061G19Rik	RIKEN cDNA 1700061G19 gene	0.00082663	3.5612
31796	A_52_P73848	NM_001045520	Clint1	clathrin interactor 1	6.89732e-06	3.55585
15424	A_51_P429212	NM_028749	Npl	N-acetylneuraminate pyruvate lyase	0.00166201	3.55581
2418	A_51_P353735	NM_019468	G6pd2	glucose-6-phosphate dehydrogenase 2	5.17483e-05	3.55507
10128	A_52_P549190	NM_018778	Cldn8	claudin 8	0.0805699	3.55502
8266	A_52_P605812	NM_178595	Ptrh1	peptidyl-tRNA hydrolase 1 homolog (S. cerevisiae)	0.000113531	3.55357
35521	A_51_P124388	NM_145977	Slc45a3	solute carrier family 45, member 3	0.0140591	3.55118
17141	A_52_P158660	NM_175210	Abca12	ATP-binding cassette, sub-family A (ABC1), member 12	0.00378086	3.54692
18392	A_52_P391505	NR_027652	Meg3	maternally expressed 3	0.00428059	3.54295
5448	A_52_P211223	NM_175384	Cdca2	cell division cycle associated 2	7.37733e-05	3.54069
22806	A_51_P276051	NM_174850	Micall2	MICAL-like 2	0.000163515	3.53651
38687	A_52_P243075	NM_001004762	Pla2g4c	phospholipase A2, group IVC (cytosolic, calcium-independent)	0.00739893	3.53474
20008	A_52_P670275	NM_001081258	Kif14	kinesin family member 14	3.96262e-05	3.53174
21448	A_52_P158772	AK052414	Nrg1	neuregulin 1	0.00705299	3.53125
33692	A_51_P518452	NM_175937	Cpeb2	cytoplasmic polyadenylation element binding protein 2	0.000378926	3.53037
15595	A_51_P408071	NM_001042421	Kntc1	kinetochore associated 1	9.11328e-05	3.52827
34289	A_52_P649817	NM_031252	Il23a	interleukin 23, alpha subunit p19	0.000439469	3.5271
6856	A_51_P149714	NM_026835	Ms4a6d	membrane-spanning 4-domains, subfamily A, member 6D	5.79404e-05	3.52667
19209	A_52_P152983	AK011739	Cenph	centromere protein H	0.00122884	3.52336
35264	A_52_P554536	NM_175649	Tnfrsf26	tumor necrosis factor receptor superfamily, member 26	0.0117458	3.52176
1620	A_52_P301935	NM_001033543	Il20rb	interleukin 20 receptor beta	0.00138468	3.52133
14976	A_52_P668812	NM_199007	Sgol2	shugoshin-like 2 (S. pombe)	0.000294934	3.52069
36864	A_52_P223524	NM_027081	Fam116b	family with sequence similarity 116, member B	0.000288911	3.51813
33264	A_52_P424887	AK089167	Itgax	integrin alpha X	0.00661173	3.51794
9804	A_51_P250934	NM_010476	Hsd17b7	hydroxysteroid (17-beta) dehydrogenase 7	1.53358e-08	3.51734
26229	A_52_P646059	NM_010615	Kif11	kinesin family member 11	0.0338901	3.50943
26445	A_52_P392229	XR_106081	Gm17634	predicted gene, 17634	0.0370277	3.50819
28784	A_52_P643305	ENSMUST00000128494	Celf5	CUGBP, Elav-like family member 5	0.00772461	3.50808
26799	A_52_P51786	NM_019934	Sec1	secretory blood group 1	0.060409	3.50738
2427	A_52_P225377	ENSMUST00000160572	Pvr	poliovirus receptor	0.00056094	3.50659
1442	A_51_P144052	NM_172393	Aim1	absent in melanoma 1	0.00352904	3.50396
586	A_51_P326502	NM_007691	Chek1	checkpoint kinase 1 homolog (S. pombe)	8.52845e-06	3.50313
18418	A_52_P128283	NM_001033135	Rnf149	ring finger protein 149	3.68058e-08	3.50177
35404	A_52_P91658	AK044205	A930001C03Rik	RIKEN cDNA A930001C03 gene	5.57857e-07	3.50019
7933	A_51_P231320	NM_008611	Mmp8	matrix metallopeptidase 8	0.000582162	3.49662
40069	A_52_P636987	NM_001195271	Gm362	predicted gene 362	0.157824	3.49634
22917	A_52_P593200	NM_029688	Srxn1	sulfiredoxin 1 homolog (S. cerevisiae)	0.000819311	3.49462
24019	A_52_P594944	NM_182714	Olfr91	olfactory receptor 91	0.119029	3.49376
14147	A_52_P137361	NM_181820	Tmc4	transmembrane channel-like gene family 4	4.10492e-06	3.49254
15638	A_51_P498558	NM_146028	Stac2	SH3 and cysteine rich domain 2	0.00586379	3.48847
1746	A_51_P303424	NM_021334	Itgax	integrin alpha X	0.00825055	3.48683
39151	A_52_P413515	NM_011770	Ikzf2	IKAROS family zinc finger 2	0.0137377	3.48496
34476	A_52_P13921	ENSMUST00000165816	Slc26a3	solute carrier family 26, member 3	0.0177234	3.48254
23967	A_51_P285027	NM_017392	Celsr2	cadherin, EGF LAG seven-pass G-type receptor 2 (flamingo homolog, Drosophila)	2.27422e-05	3.47798
29648	A_52_P507736	ENSMUST00000026360	Itgb8	integrin beta 8	0.0252656	3.47699
38003	A_51_P486629	NM_026461	1700129C05Rik	RIKEN cDNA 1700129C05 gene	0.174208	3.4696
30119	A_51_P390239	NM_032396	Kremen1	kringle containing transmembrane protein 1	0.00114321	3.46917
30491	A_52_P4666	NM_021790	Cenpk	centromere protein K	1.17794e-05	3.46823
25331	A_51_P199089	AK008654	Lypd5	Ly6/Plaur domain containing 5	0.0047472	3.46537
18215	A_51_P300038	NM_027570	Ldhd	lactate dehydrogenase D	0.0459771	3.46246
16901	A_51_P100991	NM_145067	Gucy2c	guanylate cyclase 2c	0.00691161	3.46008
7510	A_51_P349182	ENSMUST00000111684	Ctnnd1	catenin (cadherin associated protein), delta 1	0.000392672	3.45962
2794	A_52_P542496	NM_130861	Slco1a5	solute carrier organic anion transporter family, member 1a5	0.000598329	3.45933
34363	A_51_P231499	NM_008813	Enpp1	ectonucleotide pyrophosphatase/phosphodiesterase 1	0.00533585	3.45801
37196	A_51_P401193	NM_178389	Gale	galactose-4-epimerase, UDP	0.00035287	3.45498
39903	A_51_P375378	U61110	Eya1	eyes absent 1 homolog (Drosophila)	0.00127792	3.45443
33852	A_51_P241843	NM_178388	Tmem202	transmembrane protein 202	0.000534291	3.45407
11025	A_52_P168505	NM_026647	Zdhhc21	zinc finger, DHHC domain containing 21	0.0105865	3.45343
33749	A_52_P298465	NM_012025	Racgap1	Rac GTPase-activating protein 1	0.0181865	3.45163
24117	A_51_P513598	NM_001081246	1700017N19Rik	RIKEN cDNA 1700017N19 gene	0.038098	3.45072
37125	A_51_P471177	NM_009291	Stra6	stimulated by retinoic acid gene 6	0.000479167	3.44791
7442	A_52_P377326	NM_145516	Plekhb2	pleckstrin homology domain containing, family B (evectins) member 2	4.07528e-05	3.4469
1028	A_51_P440365	NM_009146	Frrs1	ferric-chelate reductase 1	0.00072231	3.44662
38748	A_51_P256827	NM_013650	S100a8	S100 calcium binding protein A8 (calgranulin A)	0.0456698	3.44214
32575	A_51_P434301	NM_026656	Mcoln2	mucolipin 2	8.90147e-05	3.44181
29563	A_51_P264227	NM_001134385	Gpr160	G protein-coupled receptor 160	4.96954e-06	3.44134
28019	A_52_P392555	NM_133974	Cdcp1	CUB domain containing protein 1	1.09276e-08	3.44031
21427	A_51_P356931	NM_011015	Orc1	origin recognition complex, subunit 1	0.000183906	3.43913
36984	A_52_P408690	NM_145512	Sft2d2	SFT2 domain containing 2	4.01292e-05	3.43852
31520	A_51_P222280	NM_019777	Ikbke	inhibitor of kappaB kinase epsilon	4.20667e-06	3.43773
14022	A_52_P351859	NM_010462	Hoxc10	homeobox C10	0.225117	3.43396
7469	A_51_P381381	NM_023279	Tubb3	tubulin, beta 3 class III	0.000498571	3.43015
4977	A_51_P364146	NM_010699	Ldha	lactate dehydrogenase A	1.83401e-05	3.42986
47	A_51_P496795	NM_145555	A330049M08Rik	RIKEN cDNA A330049M08 gene	0.00818113	3.42794
16673	A_52_P337357	NM_145211	Oas1a	2'-5' oligoadenylate synthetase 1A	1.92593e-06	3.42155
23137	A_52_P387884	NM_001167923	Col6a5	collagen, type VI, alpha 5	0.0162742	3.42075
294	A_51_P170476	NM_008435	Kcns1	K+ voltage-gated channel, subfamily S, 1	0.14528	3.4191
33343	A_51_P296517	ENSMUST00000119986	Esrp2	epithelial splicing regulatory protein 2	1.3014e-07	3.41814
13438	A_51_P480796	NM_029249	4930547N16Rik	RIKEN cDNA 4930547N16 gene	0.000702237	3.41806
32548	A_51_P372504	NM_172833	Malt1	mucosa associated lymphoid tissue lymphoma translocation gene 1	1.63706e-05	3.41486
29407	A_51_P107686	NM_008592	Foxc1	forkhead box C1	3.97132e-08	3.41124
1226	A_52_P484903	NM_008037	Fosl2	fos-like antigen 2	3.16373e-06	3.40983
26355	A_52_P625940	NM_027988	Noxo1	NADPH oxidase organizer 1	0.00187417	3.40906
35228	A_52_P231545	AK083618	Mcm4	minichromosome maintenance deficient 4 homolog (S. cerevisiae)	0.049157	3.40573
20031	A_51_P465640	NM_011613	Tnfsf11	tumor necrosis factor (ligand) superfamily, member 11	0.0253424	3.40528
17675	A_52_P544885	NM_011459	Serpinb8	serine (or cysteine) peptidase inhibitor, clade B, member 8	0.00252191	3.40342
22453	A_51_P174996	NM_080853	Slc17a6	solute carrier family 17 (sodium-dependent inorganic phosphate cotransporter), member 6	0.133993	3.40226
16786	A_52_P165679	NM_021454	Cdc42ep5	CDC42 effector protein (Rho GTPase binding) 5	0.0146494	3.40093
41070	A_52_P46384	NM_029857	Tmco4	transmembrane and coiled-coil domains 4	0.00943935	3.39959
3199	A_52_P428599	NM_145126	Chi3l4	chitinase 3-like 4	0.0191932	3.39543
7918	A_52_P328492	NM_001079876	Gas2l3	growth arrest-specific 2 like 3	3.65496e-05	3.39112
30909	A_51_P358825	NM_175532	Nlrp10	NLR family, pyrin domain containing 10	0.00330864	3.39094
22601	A_52_P673499	NM_009171	Shmt1	serine hydroxymethyltransferase 1 (soluble)	2.61662e-08	3.3904
14007	A_52_P657360	NM_021467	Tnni1	troponin I, skeletal, slow 1	0.0497394	3.38786
27536	A_52_P268911	BC050049	Ikzf2	IKAROS family zinc finger 2	0.00735528	3.38699
10144	A_51_P109649	NR_003633	Meg3	maternally expressed 3	0.00659207	3.38639
32682	A_52_P227391	NM_010620	Kif15	kinesin family member 15	0.00151283	3.3862
13983	A_51_P341108	NM_016907	Spint1	serine protease inhibitor, Kunitz type 1	4.26784e-10	3.38446
34242	A_51_P406739	X98014	St8sia5	ST8 alpha-N-acetyl-neuraminide alpha-2,8-sialyltransferase 5	0.0780258	3.3836
39290	A_51_P144531	NM_172776	Slc22a29	solute carrier family 22. member 29	0.12156	3.38207
9973	A_51_P269203	NM_022017	Trpv4	transient receptor potential cation channel, subfamily V, member 4	4.87805e-05	3.38169
35753	A_51_P201884	NM_023842	Dsp	desmoplakin	0.00218114	3.37958
3688	A_51_P201581	NM_173184	Rln3	relaxin 3	0.000674759	3.3792
8243	A_52_P447944	NM_008532	Epcam	epithelial cell adhesion molecule	8.73627e-06	3.37745
37844	A_51_P127412	NM_010620	Kif15	kinesin family member 15	0.00846476	3.37736
27419	A_51_P485688	NM_007666	Cdh6	cadherin 6	0.00941146	3.37524
13956	A_52_P312806	NM_009470	Umod	uromodulin	0.0501362	3.37028
30093	A_51_P328613	M14215	Fcgr3	Fc receptor, IgG, low affinity III	0.000480939	3.37005
23081	A_52_P465886	NM_026240	Gramd3	GRAM domain containing 3	7.69741e-05	3.36928
782	A_51_P397296	NM_028584	Marveld3	MARVEL (membrane-associating) domain containing 3	2.36037e-08	3.3665
5001	A_51_P194498	NM_023395	Wfdc1	WAP four-disulfide core domain 1	0.00564278	3.36564
35289	A_52_P432570	NM_175343	Chdh	choline dehydrogenase	0.0125326	3.36426
19463	A_51_P247928	AB059646	Clmn	calmin	4.12001e-05	3.36375
8246	A_51_P471025	ENSMUST00000128212	Ablim1	actin-binding LIM protein 1	0.000421483	3.36263
12021	A_52_P10134	NM_020275	Tnfrsf10b	tumor necrosis factor receptor superfamily, member 10b	0.0004746	3.36055
14239	A_52_P31125	NM_008825	Pfkfb2	6-phosphofructo-2-kinase/fructose-2,6-biphosphatase 2	1.24756e-05	3.35789
40249	A_51_P325318	NM_172702	Serinc2	serine incorporator 2	2.6736e-09	3.35671
38006	A_51_P256766	NM_009016	Raet1a	retinoic acid early transcript 1, alpha	0.00421744	3.35595
18231	A_52_P36315	NM_010164	Eya1	eyes absent 1 homolog (Drosophila)	0.00902627	3.35411
9662	A_52_P56397	NM_001081099	2610002D18Rik	RIKEN cDNA 2610002D18 gene	3.58917e-05	3.3516
25043	A_52_P38011	NM_178631	Ralyl	RALY RNA binding protein-like	0.39135	3.35132
27056	A_51_P413398	NM_011770	Ikzf2	IKAROS family zinc finger 2	0.00021955	3.35106
33518	A_51_P188704	AK170263	Unc13a	unc-13 homolog A (C. elegans)	2.96681e-06	3.34887
1144	A_52_P502838	NM_145128	Mgat5	mannoside acetylglucosaminyltransferase 5	0.000771066	3.34701
25314	A_51_P450549	NM_011060	Padi3	peptidyl arginine deiminase, type III	0.0111655	3.34489
34601	A_51_P324351	NM_013900	Mfi2	antigen p97 (melanoma associated) identified by monoclonal antibodies 133.2 and 96.5	0.000880933	3.343
36840	A_51_P240624	NM_146329	Olfr642	olfactory receptor 642	0.000282614	3.34294
21945	A_51_P360435	NM_010609	Kcnk7	potassium channel, subfamily K, member 7	0.000491301	3.33858
9810	A_52_P629709	NM_146450	Olfr1314	olfactory receptor 1314	0.024936	3.33391
37242	A_51_P260167	NM_008158	Gpr27	G protein-coupled receptor 27	0.0608096	3.33382
6267	A_51_P154842	NM_145153	Oas1f	2'-5' oligoadenylate synthetase 1F	3.76973e-06	3.33299
9906	A_51_P453428	NM_001114322	Cdhr5	cadherin-related family member 5	0.00179015	3.33277
27647	A_51_P338072	NM_010855	Myh4	myosin, heavy polypeptide 4, skeletal muscle	0.0251455	3.33274
26981	A_52_P299446	ENSMUST00000159850	Lmo7	LIM domain only 7	0.0224467	3.33181
38983	A_51_P173331	NM_177320	Pik3r5	phosphoinositide-3-kinase, regulatory subunit 5, p101	0.00363751	3.32743
38373	A_52_P609024	NM_001109747	Cenpw	centromere protein W	3.97598e-05	3.32704
39848	A_51_P446179	NM_145403	Tmprss4	transmembrane protease, serine 4	0.00231984	3.32696
34177	A_52_P1028683	AK082405	C230047L17Rik	RIKEN cDNA C230047L17 gene	0.00236538	3.32596
28264	A_52_P650180	NM_145469	Nipal2	NIPA-like domain containing 2	0.00130461	3.32318
5999	A_51_P437761	NM_011963	Psg18	pregnancy specific glycoprotein 18	0.0254951	3.321
24655	A_51_P416408	NM_181820	Tmc4	transmembrane channel-like gene family 4	2.16872e-06	3.31827
40482	A_52_P21595	NM_028238	Rab38	RAB38, member of RAS oncogene family	1.01229e-05	3.31717
33447	A_51_P424690	NM_021374	Rgs20	regulator of G-protein signaling 20	0.021404	3.31709
24080	A_51_P272754	NM_001081299	Cdh18	cadherin 18	0.036496	3.31652
8533	A_51_P128987	NM_008012	Akr1b8	aldo-keto reductase family 1, member B8	0.000587107	3.31536
27445	A_51_P241995	NM_016919	Col5a3	collagen, type V, alpha 3	9.46522e-05	3.31421
29171	A_52_P518997	NM_010139	Epha2	Eph receptor A2	0.00385151	3.30789
162	A_51_P479696	NM_173370	Cds1	CDP-diacylglycerol synthase 1	9.69314e-05	3.30645
34913	A_52_P418429	NM_011872	Klk7	kallikrein related-peptidase 7 (chymotryptic, stratum corneum)	0.00224644	3.30428
11814	A_52_P479269	NM_011519	Sdc1	syndecan 1	4.1405e-07	3.30299
10227	A_51_P148037	NM_177364	Sh3pxd2b	SH3 and PX domains 2B	4.00874e-10	3.30122
38180	A_52_P395280	NM_001033346	Lrrc55	leucine rich repeat containing 55	0.0983698	3.29836
17259	A_52_P569001	NM_001110140	Atp2a2	ATPase, Ca++ transporting, cardiac muscle, slow twitch 2	4.23832e-08	3.29554
7670	A_51_P125351	NM_026822	Lce1b	late cornified envelope 1B	6.53054e-05	3.29538
26471	A_52_P18267	NM_009764	Brca1	breast cancer 1	0.0056673	3.29534
22314	A_51_P365189	NM_133990	Il13ra1	interleukin 13 receptor, alpha 1	7.6621e-07	3.2939
26155	A_52_P334562	NM_009504	Vdr	vitamin D receptor	1.42754e-05	3.29338
30950	A_51_P487832	NM_001081425	Rbm24	RNA binding motif protein 24	0.033129	3.28862
16770	A_51_P507242	NM_008037	Fosl2	fos-like antigen 2	0.00547636	3.28618
10471	A_52_P409498	NM_009447	Tuba4a	tubulin, alpha 4A	1.29565e-05	3.28538
9286	A_51_P361099	NM_007422	Adss	adenylosuccinate synthetase, non muscle	8.48297e-05	3.28464
18487	A_51_P181297	NM_025429	Serpinb1a	serine (or cysteine) peptidase inhibitor, clade B, member 1a	5.43741e-05	3.28217
17792	A_51_P229477	AK013604	2900027M19Rik	RIKEN cDNA 2900027M19 gene	0.00360466	3.28165
3556	A_52_P191681	NM_019934	Sec1	secretory blood group 1	0.0112986	3.2803
32146	A_51_P183940	NM_016866	Stk39	serine/threonine kinase 39, STE20/SPS1 homolog (yeast)	4.64275e-06	3.2803
30545	A_52_P289173	AK081497	C130021I20Rik	Riken cDNA C130021I20 gene	0.0269996	3.27993
9247	A_52_P565976	NM_177203	A730037C10Rik	RIKEN cDNA A730037C10 gene	0.145405	3.27641
5613	A_51_P447835	NM_013737	Pla2g7	phospholipase A2, group VII (platelet-activating factor acetylhydrolase, plasma)	0.00486583	3.27605
13682	A_51_P122660	NM_153404	Liph	lipase, member H	0.000817048	3.27457
12019	A_52_P597461	NM_011386	Skil	SKI-like	2.12505e-05	3.27073
14200	A_51_P317031	NM_025779	Ccdc109b	coiled-coil domain containing 109B	0.00454624	3.27032
4461	A_51_P432794	NM_146174	Fam115c	family with sequence similarity 115, member C	0.00941178	3.26954
20085	A_51_P193925	AK011505	Mapk6	mitogen-activated protein kinase 6	3.50809e-05	3.26868
21816	A_52_P649568	NM_053245	Aipl1	aryl hydrocarbon receptor-interacting protein-like 1	0.00423042	3.26774
34180	A_51_P353162	NM_009301	Svs5	seminal vesicle secretory protein 5	0.0530417	3.26282
25486	A_52_P313738	NM_016759	Rundc3a	RUN domain containing 3A	0.00153159	3.26216
13299	A_51_P424532	NM_011704	Vnn1	vanin 1	0.00309036	3.25997
5917	A_51_P372550	NM_026770	Cgref1	cell growth regulator with EF hand domain 1	0.00299357	3.25916
34510	A_52_P244005	NM_009855	Cd80	CD80 antigen	0.0344595	3.25866
22266	A_52_P644114	NM_028481	Ccdc18	coiled-coil domain containing 18	6.72384e-06	3.25855
13643	A_52_P238149	XR_105887	D630044L22Rik	RIKEN cDNA gene D630044L22 gene	0.0128952	3.25733
33726	A_51_P299134	NM_029289	Cypt12	cysteine-rich perinuclear theca 12	0.00221739	3.25671
28828	A_51_P453196	NM_027669	Sept12	septin 12	0.0416172	3.25629
23105	A_51_P172292	NM_018746	Itih4	inter alpha-trypsin inhibitor, heavy chain 4	0.0353179	3.25344
18197	A_52_P706060	NM_001029890	Mex3a	mex3 homolog A (C. elegans)	4.799e-06	3.25331
41105	A_52_P1171547	AK015382	4930444K16Rik	RIKEN cDNA 4930444K16 gene	0.139174	3.24934
21577	A_52_P659917	NM_173423	Fem1c	fem-1 homolog c (C.elegans)	2.00059e-05	3.24617
25022	A_52_P63739	NM_194357	Bpifb3	BPI fold containing family B, member 3	0.0929572	3.24535
28139	A_52_P118516	NM_001162489	Heatr7a	HEAT repeat containing 7A	0.0103908	3.24467
32127	A_52_P599388	NM_175937	Cpeb2	cytoplasmic polyadenylation element binding protein 2	0.000310911	3.24295
34602	A_52_P297062	NM_010727	Lnx1	ligand of numb-protein X 1	0.00848359	3.24125
8034	A_52_P920158	NM_001081425	Rbm24	RNA binding motif protein 24	0.0821527	3.24048
18307	A_52_P219415	NM_181820	Tmc4	transmembrane channel-like gene family 4	2.89329e-07	3.2393
8158	A_51_P242487	NM_153099	Prss42	protease, serine, 42	0.125255	3.23837
26233	A_51_P198664	NM_153524	Mrgpra4	MAS-related GPR, member A4	0.0490762	3.23731
24476	A_52_P181468	NM_030241	Setd8	SET domain containing (lysine methyltransferase) 8	3.71347e-05	3.23681
530	A_51_P357735	NM_008382	Inhbe	inhibin beta E	0.00354548	3.23661
15617	A_51_P481052	NM_026531	Aen	apoptosis enhancing nuclease	2.86856e-05	3.23442
11022	A_52_P465239	NM_080457	Muc4	mucin 4, ASGP	8.11646e-06	3.23435
22317	A_51_P314652	NM_177130	Glt28d2	glycosyltransferase 28 domain containing 2	4.08806e-05	3.23235
397	A_52_P176573	NM_011983	Homer2	homer homolog 2 (Drosophila)	0.00130854	3.23073
1789	A_51_P182828	NM_008828	Pgk1	phosphoglycerate kinase 1	0.000126036	3.23048
8698	A_51_P178160	NR_003643	1700123L14Rik	nucleoporin 50 pseudogene	0.0336436	3.23035
12192	A_51_P457481	NM_145373	Sectm1a	secreted and transmembrane 1A	0.018848	3.23032
17992	A_51_P108767	NM_009015	Rad54l	RAD54 like (S. cerevisiae)	5.86356e-05	3.22916
13737	A_51_P115178	NM_172604	Scara3	scavenger receptor class A, member 3	0.070574	3.22865
40498	A_52_P329229	NM_183298	Foxe1	forkhead box E1	0.0275893	3.22712
21405	A_51_P280446	NM_022324	Sdf2l1	stromal cell-derived factor 2-like 1	9.30819e-05	3.2254
20816	A_51_P507778	NM_028725	Sdr42e1	short chain dehydrogenase/reductase family 42E, member 1	2.39792e-06	3.22484
7832	A_52_P510081	ENSMUST00000128212	Ablim1	actin-binding LIM protein 1	0.000493531	3.22461
2191	A_51_P363995	NM_026088	1700022I11Rik	RIKEN cDNA 1700022I11 gene	0.0391925	3.22146
19686	A_52_P215638	NM_177010	F630003A18Rik	RIKEN cDNA F630003A18 gene	0.290021	3.22087
1150	A_51_P283507	NM_178259	Abca13	ATP-binding cassette, sub-family A (ABC1), member 13	0.0250281	3.21606
26547	A_52_P331824	NM_182716	Nfasc	neurofascin	0.0964107	3.20936
40925	A_52_P624444	AF114168	Gabbr1	gamma-aminobutyric acid (GABA) B receptor, 1	0.000234876	3.20868
31714	A_51_P230382	NM_008815	Etv4	ets variant gene 4 (E1A enhancer binding protein, E1AF)	1.54172e-06	3.20822
17584	A_52_P508974	NM_023670	Igf2bp3	insulin-like growth factor 2 mRNA binding protein 3	0.0091821	3.20721
7259	A_51_P256771	NM_009016	Raet1a	retinoic acid early transcript 1, alpha	0.00531628	3.20656
34655	A_52_P450276	M94350	Iglv1	immunoglobulin lambda variable 1	0.0289895	3.20615
24779	A_52_P643674	NM_133643	Edaradd	EDAR (ectodysplasin-A receptor)-associated death domain	0.00312567	3.20559
14348	A_51_P503786	NM_175046	Bcor	BCL6 interacting corepressor	0.00123608	3.2055
15622	A_51_P433824	NM_009415	Tpi1	triosephosphate isomerase 1	6.49639e-06	3.20399
14942	A_51_P458130	NM_009414	Tph1	tryptophan hydroxylase 1	0.0121209	3.20011
16654	A_51_P181691	NM_145857	Nod2	nucleotide-binding oligomerization domain containing 2	0.000713159	3.19923
39005	A_52_P208649	NM_013732	Cartpt	CART prepropeptide	0.00192249	3.19918
33244	A_52_P381303	NM_178856	Gins2	GINS complex subunit 2 (Psf2 homolog)	5.62933e-05	3.19901
23921	A_52_P260570	BC053032	Add2	adducin 2 (beta)	0.0465802	3.19865
40771	A_51_P408595	NM_016960	Ccl20	chemokine (C-C motif) ligand 20	0.154377	3.19781
24728	A_52_P662785	NM_001081176	Polr3g	polymerase (RNA) III (DNA directed) polypeptide G	0.000773799	3.19632
33283	A_51_P308590	NM_134084	Ppif	peptidylprolyl isomerase F (cyclophilin F)	3.42511e-05	3.19588
33992	A_52_P136348	NM_001013773	BC055004	cDNA sequence BC055004	0.000447199	3.1903
21567	A_52_P533817	NM_013800	Barx2	BarH-like homeobox 2	0.00011388	3.18979
6017	A_51_P151372	XR_035432	4932431P20Rik	RIKEN cDNA 4932431P20 gene	0.22922	3.18795
8528	A_51_P212782	NM_008361	Il1b	interleukin 1 beta	0.0041572	3.18302
28539	A_51_P109449	NM_008519	Ltb4r1	leukotriene B4 receptor 1	0.00385839	3.18209
30708	A_51_P399896	NM_010768	Matk	megakaryocyte-associated tyrosine kinase	0.00268966	3.18046
2089	A_51_P462249	NM_025415	Cks2	CDC28 protein kinase regulatory subunit 2	5.52359e-05	3.18033
16428	A_52_P371949	AK018313	Eif6	eukaryotic translation initiation factor 6	4.52643e-05	3.17901
37015	A_51_P101545	NM_019447	Hgfac	hepatocyte growth factor activator	0.0679925	3.17665
37214	A_51_P511560	NM_001033606	Acsl3	acyl-CoA synthetase long-chain family member 3	5.7534e-05	3.17637
30452	A_51_P474752	NM_145077	Ucn2	urocortin 2	0.002487	3.1752
35674	A_51_P271200	NM_130861	Slco1a5	solute carrier organic anion transporter family, member 1a5	0.0308744	3.17471
823	A_52_P14686	NM_029766	Dtl	denticleless homolog (Drosophila)	0.000132251	3.17253
36032	A_51_P426533	ENSMUST00000039229	Cdcp1	CUB domain containing protein 1	9.24991e-10	3.17129
16366	A_51_P397176	AK029421	Nsl1	NSL1, MIND kinetochore complex component, homolog (S. cerevisiae)	0.000308088	3.17074
16228	A_51_P443514	NM_025488	1700001K19Rik	RIKEN cDNA 1700001K19 gene	0.000218591	3.16794
15640	A_52_P506217	NM_007485	Rhod	ras homolog gene family, member D	6.64067e-09	3.16678
6415	A_52_P108346	NM_010849	Myc	myelocytomatosis oncogene	8.84978e-05	3.16656
3128	A_51_P102096	NM_010849	Myc	myelocytomatosis oncogene	0.000111156	3.1661
36347	A_51_P182311	NM_020257	Clec2i	C-type lectin domain family 2, member i	0.0100853	3.16072
21636	A_51_P474701	NM_019395	Fbp1	fructose bisphosphatase 1	0.00600176	3.16051
2890	A_51_P434332	NM_026716	Sycn	syncollin	0.00685564	3.16032
19781	A_52_P205951	ENSMUST00000052581	Gen1	Gen homolog 1, endonuclease (Drosophila)	0.000112241	3.16014
24483	A_51_P330125	NM_029688	Srxn1	sulfiredoxin 1 homolog (S. cerevisiae)	0.000482701	3.15918
7403	A_52_P610965	NM_173868	St18	suppression of tumorigenicity 18	0.0259568	3.1591
28266	A_52_P126403	NM_177794	Tmem26	transmembrane protein 26	0.00921799	3.15881
14717	A_52_P17788	NM_023233	Trim13	tripartite motif-containing 13	1.13864e-06	3.15779
29296	A_52_P651235	NM_178182	Hist1h2ai	histone cluster 1, H2ai	0.00467252	3.15406
14257	A_52_P644613	NM_019878	Sult1b1	sulfotransferase family 1B, member 1	0.136641	3.15351
10524	A_51_P286460	NM_178187	Hist1h2ae	histone cluster 1, H2ae	0.0315308	3.1526
5913	A_51_P340174	NM_172682	Fam160a1	family with sequence similarity 160, member A1	1.39172e-06	3.14791
39805	A_51_P412640	NM_025689	Ccdc51	coiled-coil domain containing 51	1.11144e-05	3.14672
6874	A_52_P233811	NM_177083	B430306N03Rik	RIKEN cDNA B430306N03 gene	0.00488435	3.14665
37109	A_51_P490337	NM_030028	Tmem190	transmembrane protein 190	0.0314483	3.1435
32669	A_52_P589268	NM_001005507	Smg7	Smg-7 homolog, nonsense mediated mRNA decay factor (C. elegans)	0.00794263	3.14246
17862	A_52_P509886	NM_016907	Spint1	serine protease inhibitor, Kunitz type 1	6.79816e-08	3.14222
33112	A_51_P318856	NM_145935	Glyat	glycine-N-acyltransferase	0.0406237	3.13947
30866	A_51_P266861	NM_008615	Me1	malic enzyme 1, NADP(+)-dependent, cytosolic	1.89867e-06	3.13571
15131	A_52_P132055	NM_021293	Cd33	CD33 antigen	0.000708054	3.1341
19802	A_51_P514224	NM_011038	Pax4	paired box gene 4	0.152856	3.13363
14876	A_51_P190111	NM_008566	Mcm5	minichromosome maintenance deficient 5, cell division cycle 46 (S. cerevisiae)	3.66256e-05	3.13162
24055	A_52_P211063	NM_025415	Cks2	CDC28 protein kinase regulatory subunit 2	6.06907e-05	3.12674
14085	A_51_P240703	NM_181543	Gpr151	G protein-coupled receptor 151	0.24047	3.1257
3209	A_52_P545010	NM_027216	Slc39a11	solute carrier family 39 (metal ion transporter), member 11	5.67538e-06	3.12536
39028	A_52_P71686	NM_175406	Atp6v0d2	ATPase, H+ transporting, lysosomal V0 subunit D2	0.0165898	3.12432
25647	A_51_P386625	NM_007946	Epx	eosinophil peroxidase	0.0465212	3.1235
676	A_51_P406253	NM_008100	Gcg	glucagon	0.0158032	3.12276
8930	A_51_P251352	NM_015829	Slc25a13	solute carrier family 25 (mitochondrial carrier, adenine nucleotide translocator), member 13	2.05912e-06	3.12239
21062	A_51_P108228	NM_007390	Chrna7	cholinergic receptor, nicotinic, alpha polypeptide 7	0.00147244	3.12231
15542	A_51_P469449	NM_001040691	Ung	uracil DNA glycosylase	7.5035e-07	3.12205
38419	A_51_P453635	NM_010784	Mdk	midkine	5.582e-05	3.12114
12886	A_52_P19955	NM_010743	Il1rl1	interleukin 1 receptor-like 1	0.100802	3.11488
34151	A_51_P408227	NM_030218	9130017N09Rik	RIKEN cDNA 9130017N09 gene	0.191182	3.11405
38348	A_51_P368123	NM_008699	Nkx2-3	NK2 transcription factor related, locus 3 (Drosophila)	0.0175211	3.11237
37414	A_52_P461343	NM_023478	Upk3a	uroplakin 3A	0.0749116	3.11199
764	A_51_P438002	NM_026523	Nmb	neuromedin B	0.000557178	3.10968
19044	A_51_P100063	NM_010727	Lnx1	ligand of numb-protein X 1	0.0135873	3.10949
8671	A_51_P184006	NM_018867	Cpxm2	carboxypeptidase X 2 (M14 family)	0.00318583	3.10829
1603	A_51_P393099	NM_018876	Fut2	fucosyltransferase 2	0.00181551	3.10768
21972	A_51_P450888	NM_022982	Rtn4r	reticulon 4 receptor	0.0301978	3.10647
6458	A_52_P430348	NM_173052	Serpinb1b	serine (or cysteine) peptidase inhibitor, clade B, member 1b	8.65617e-05	3.10644
38399	A_51_P477692	NM_178086	Fa2h	fatty acid 2-hydroxylase	0.0417311	3.10631
39709	A_51_P336049	NM_013570	Krt33b	keratin 33B	0.00348327	3.09995
13419	A_52_P722455	AK006813	1700056I18Rik	RIKEN cDNA 1700056I18 gene	0.202354	3.09478
2153	A_51_P242634	AF345951	Dusp16	dual specificity phosphatase 16	1.11889e-05	3.09317
34284	A_51_P141733	NR_040467	1700063A18Rik	RIKEN cDNA 1700063A18 gene	0.00898818	3.09149
1526	A_52_P600398	NM_008828	Pgk1	phosphoglycerate kinase 1	0.000118239	3.09135
17831	A_51_P365704	NM_019871	Amac1	acyl-malonyl condensing enzyme 1	0.0103711	3.08958
14325	A_51_P455997	NR_027652	Meg3	maternally expressed 3	0.00746665	3.08865
20829	A_52_P375156	NM_020270	Scamp5	secretory carrier membrane protein 5	0.00125551	3.08824
4410	A_52_P196568	NR_003633	Meg3	maternally expressed 3	0.0291257	3.08802
730	A_51_P380527	NM_021414	Ahcyl2	S-adenosylhomocysteine hydrolase-like 2	0.0414274	3.08743
11979	A_52_P149336	NM_183046	Kif20b	kinesin family member 20B	1.50354e-05	3.08703
11553	A_51_P462708	NM_138685	Wfdc15b	WAP four-disulfide core domain 15B	0.0592394	3.08701
28641	A_52_P77764	NM_007514	Slc7a2	solute carrier family 7 (cationic amino acid transporter, y+ system), member 2	0.0190707	3.08425
18841	A_51_P183746	BC137872	Prrx2	paired related homeobox 2	0.0189775	3.08407
2163	A_52_P389324	NR_015580	Sox2ot	SOX2 overlapping transcript (non-protein coding)	0.00728513	3.08211
9666	A_51_P228472	X81581	Igfbp3	insulin-like growth factor binding protein 3	0.00238409	3.07994
39754	A_52_P640386	NM_133857	Usp53	ubiquitin specific peptidase 53	1.82757e-05	3.07808
9684	A_51_P356667	AK053212	Tmem139	transmembrane protein 139	0.000494706	3.0763
10706	A_51_P186956	NM_009618	Adam2	a disintegrin and metallopeptidase domain 2	0.00260673	3.07506
15303	A_52_P89305	NM_172673	Frmd5	FERM domain containing 5	0.00606782	3.07335
2356	A_52_P501816	NM_020049	Slc6a14	solute carrier family 6 (neurotransmitter transporter), member 14	0.0212245	3.07153
20765	A_51_P189943	NM_031174	Dscam	Down syndrome cell adhesion molecule	0.00580408	3.06674
18491	A_51_P305140	NM_008181	Gsta1	glutathione S-transferase, alpha 1 (Ya)	0.136933	3.06669
11240	A_51_P493886	NM_173866	Gpt2	glutamic pyruvate transaminase (alanine aminotransferase) 2	2.04959e-07	3.06651
11866	A_52_P354509	NM_144810	Klhdc8a	kelch domain containing 8A	1.84775e-05	3.06555
27593	A_51_P344399	NM_030259	Rilpl2	Rab interacting lysosomal protein-like 2	3.72743e-06	3.06531
40869	A_51_P385884	NM_008432	Kcnu1	potassium channel, subfamily U, member 1	0.000543569	3.06458
20918	A_51_P232778	NM_019661	Ykt6	YKT6 homolog (S. Cerevisiae)	2.24247e-05	3.06425
1061	A_51_P392242	NM_007912	Egfr	epidermal growth factor receptor	0.00163201	3.06208
5900	A_52_P422494	NM_145634	Cd300lf	CD300 antigen like family member F	0.00429825	3.06068
7502	A_51_P502150	NM_012030	Slc9a3r1	solute carrier family 9 (sodium/hydrogen exchanger), member 3 regulator 1	0.000503361	3.06045
40981	A_51_P229498	NM_027452	Lrfn2	leucine rich repeat and fibronectin type III domain containing 2	0.0121383	3.06044
40684	A_52_P647576	NM_013702	Uncx	UNC homeobox	0.0145543	3.05918
30415	A_51_P452953	NM_007485	Rhod	ras homolog gene family, member D	4.26494e-08	3.05731
7516	A_51_P264064	NM_016692	Incenp	inner centromere protein	1.48435e-05	3.05481
21731	A_52_P171663	NM_018808	Dnajb1	DnaJ (Hsp40) homolog, subfamily B, member 1	0.000576916	3.04998
22892	A_52_P667066	NR_040306	6720468P15Rik	RIKEN cDNA 6720468P15 gene	0.0698011	3.04188
25420	A_52_P55876	NM_009820	Runx2	runt related transcription factor 2	0.0484728	3.04145
8019	A_51_P123405	NM_009772	Bub1	budding uninhibited by benzimidazoles 1 homolog (S. cerevisiae)	0.000147352	3.04098
10441	A_52_P603635	NM_019661	Ykt6	YKT6 homolog (S. Cerevisiae)	1.72057e-05	3.03921
35611	A_51_P236380	NM_028942	Slco6c1	solute carrier organic anion transporter family, member 6c1	0.0594386	3.03839
34320	A_52_P550734	NM_053173	Kifc5b	kinesin family member C5B	0.000209168	3.03741
9315	A_51_P457617	NM_026132	Txndc8	thioredoxin domain containing 8	0.107708	3.03578
10204	A_51_P179523	NM_026599	Cgnl1	cingulin-like 1	1.53487e-05	3.03404
8116	A_51_P504991	NM_181542	Slfn10-ps	schlafen 10, pseudogene	0.000331157	3.03013
20906	A_52_P26161	NM_008987	Ptx3	pentraxin related gene	8.94972e-05	3.0297
16562	A_52_P354520	NM_138677	Edem1	ER degradation enhancer, mannosidase alpha-like 1	9.31333e-07	3.02848
641	A_52_P450038	NM_144903	Aldob	aldolase B, fructose-bisphosphate	0.160252	3.02847
19365	A_52_P642488	NM_008430	Kcnk1	potassium channel, subfamily K, member 1	2.03782e-06	3.02712
1629	A_52_P534749	NM_008719	Npas2	neuronal PAS domain protein 2	0.00238641	3.02603
17589	A_51_P374752	NM_011255	Rbp4	retinol binding protein 4, plasma	0.026783	3.02563
11547	A_51_P123494	AK085566	Ttll5	tubulin tyrosine ligase-like family, member 5	0.182161	3.02365
12647	A_51_P166258	NM_133195	Celf4	CUGBP, Elav-like family member 4	0.000383497	3.02305
39117	A_51_P432180	NM_001029842	Slc16a6	solute carrier family 16 (monocarboxylic acid transporters), member 6	5.86589e-05	3.02256
20123	A_52_P400637	NR_028329	D630032N06Rik	RIKEN cDNA D630032N06 gene	0.000451736	3.02226
20673	A_52_P294510	BC029734	Fgl1	fibrinogen-like protein 1	0.00837932	3.02206
37536	A_52_P333414	NM_011770	Ikzf2	IKAROS family zinc finger 2	0.0395758	3.02204
1372	A_51_P155482	NM_011132	Pole	polymerase (DNA directed), epsilon	4.29144e-05	3.02173
22065	A_51_P440584	NM_018811	Abhd2	abhydrolase domain containing 2	0.000602045	3.02108
31072	A_51_P488704	ENSMUST00000036467	Asb16	ankyrin repeat and SOCS box-containing 16	0.0123119	3.01998
34428	A_51_P122268	NM_019737	B4galt6	UDP-Gal:betaGlcNAc beta 1,4-galactosyltransferase, polypeptide 6	0.0831493	3.01862
13949	A_52_P227279	NM_011703	Vipr1	vasoactive intestinal peptide receptor 1	0.0109771	3.01805
19722	A_51_P318830	NM_018803	Syt10	synaptotagmin X	2.95762e-05	3.01739
37089	A_51_P280697	NM_008118	Gif	gastric intrinsic factor	0.0146528	3.0171
2429	A_52_P24280	NM_018811	Abhd2	abhydrolase domain containing 2	0.000711393	3.01588
2223	A_52_P580608	NM_148927	Plekha4	pleckstrin homology domain containing, family A (phosphoinositide binding specific) member 4	0.000553559	3.01273
8946	A_52_P508221	NM_001162932	A630055G03Rik	RIKEN cDNA A630055G03 gene	0.00258584	3.01257
15754	A_51_P489285	NM_029617	Casc5	cancer susceptibility candidate 5	0.000336641	3.01194
30925	A_51_P294555	NM_001033632	Ifitm6	interferon induced transmembrane protein 6	0.177564	3.00883
19702	A_52_P135282	NM_212447	Marveld3	MARVEL (membrane-associating) domain containing 3	4.82273e-06	3.00874
9025	A_51_P348292	BB194766	AI843588	expressed sequence AI843588	0.00232721	3.00844
16451	A_52_P201245	NM_133902	Sdsl	serine dehydratase-like	0.0488228	3.00799
3084	A_51_P114714	NM_023233	Trim13	tripartite motif-containing 13	2.78065e-07	3.00796
8872	A_52_P439545	XM_003085266	4930447F04Rik	RIKEN cDNA 4930447F04 gene	0.207357	3.00767
15712	A_52_P537590	NM_001190483	Pcsk5	proprotein convertase subtilisin/kexin type 5	0.0432349	3.00583
31812	A_52_P161488	NM_019948	Clec4e	C-type lectin domain family 4, member e	0.0608112	3.00417
7326	A_52_P531140	NM_010416	Hemt1	hematopoietic cell transcript 1	0.0364761	3.00331
36817	A_51_P313761	NM_028230	Shmt2	serine hydroxymethyltransferase 2 (mitochondrial)	0.000125892	3.00269
13023	A_52_P613903	NM_029264	Ttll10	tubulin tyrosine ligase-like family, member 10	0.00566763	3.00268
29645	A_51_P138854	AK083517	Exosc6	exosome component 6	0.00127924	3.00161
14476	A_51_P427052	NM_008868	Pla2g2c	phospholipase A2, group IIC	0.00544606	3.0007
18660	A_51_P300446	L36434	Gnptab	N-acetylglucosamine-1-phosphate transferase, alpha and beta subunits	0.00730506	2.99923
26754	A_51_P299287	NM_053261	Impa2	inositol (myo)-1(or 4)-monophosphatase 2	1.88584e-08	2.99669
27885	A_52_P302433	NM_008873	Plau	plasminogen activator, urokinase	0.0134842	2.99663
24248	A_51_P121527	NM_026680	Golt1a	golgi transport 1 homolog A (S. cerevisiae)	0.00664716	2.99606
19684	A_51_P115471	ENSMUST00000070911	Apol8	apolipoprotein L 8	0.00340296	2.99365
32358	A_51_P424810	NM_133762	Ncapg2	non-SMC condensin II complex, subunit G2	3.51872e-05	2.99298
26631	A_52_P328064	AK083943	Nrg1	neuregulin 1	0.0133457	2.99222
4559	A_52_P276727	NM_172671	Lgr4	leucine-rich repeat-containing G protein-coupled receptor 4	4.8038e-05	2.99177
23411	A_52_P182298	NM_011272	Rln1	relaxin 1	0.0208436	2.99046
2130	A_51_P282286	NM_029381	Tex22	testis expressed gene 22	0.000714134	2.99032
40536	A_52_P354248	NM_175124	Lrrc28	leucine rich repeat containing 28	0.00432352	2.99025
32756	A_51_P335292	NM_001081213	Ermp1	endoplasmic reticulum metallopeptidase 1	0.00145481	2.99016
40487	A_51_P435524	AK006004	1700015P03Rik	RIKEN cDNA 1700015P03 gene	0.113049	2.98962
21379	A_52_P135392	BC004016	Uck2	uridine-cytidine kinase 2	4.80004e-08	2.98883
29838	A_51_P240448	NM_053191	Pi15	peptidase inhibitor 15	0.00161157	2.98672
26231	A_52_P842899	AK021311	D530037P16Rik	RIKEN cDNA D530037P16 gene	0.00264446	2.98581
33878	A_51_P492897	NM_177607	4933430I17Rik	RIKEN cDNA 4933430I17 gene	0.0113098	2.98209
14951	A_51_P327632	NM_207205	Igsf3	immunoglobulin superfamily, member 3	9.17281e-05	2.98175
40921	A_52_P297741	NM_053103	Entpd7	ectonucleoside triphosphate diphosphohydrolase 7	0.000879572	2.98168
2700	A_51_P303749	NM_178683	Depdc1b	DEP domain containing 1B	0.000201554	2.9815
4284	A_51_P164835	NM_008909	Ppl	periplakin	0.0012133	2.98123
37854	A_51_P419169	NM_022724	Suv39h2	suppressor of variegation 3-9 homolog 2 (Drosophila)	0.000356579	2.98088
11074	A_51_P405513	AK010645	2410039M03Rik	RIKEN cDNA 2410039M03 gene	0.096216	2.97943
6348	A_51_P411297	NM_016714	Nup50	nucleoporin 50	1.26076e-05	2.97927
16433	A_51_P114533	NM_199019	4933407P14Rik	RIKEN cDNA 4933407P14 gene	0.0724242	2.97908
3618	A_51_P445765	NM_001080926	Lrp8	low density lipoprotein receptor-related protein 8, apolipoprotein e receptor	0.00459338	2.97898
32229	A_51_P486217	NM_175638	Wnk4	WNK lysine deficient protein kinase 4	4.51175e-05	2.97841
29109	A_51_P495212	NM_172442	Dtx4	deltex 4 homolog (Drosophila)	4.88467e-08	2.97818
21001	A_51_P213515	NM_145368	Acnat2	acyl-coenzyme A amino acid N-acyltransferase 2	0.23277	2.97766
26115	A_52_P494622	NM_013613	Nr4a2	nuclear receptor subfamily 4, group A, member 2	0.000388139	2.97505
16256	A_52_P472324	NM_011414	Slpi	secretory leukocyte peptidase inhibitor	0.00022648	2.9748
2486	A_52_P174915	NM_010288	Gja1	gap junction protein, alpha 1	8.63185e-05	2.97456
24475	A_52_P488501	NM_026630	Gtsf1l	gametocyte specific factor 1-like	0.0186068	2.97332
724	A_51_P147766	NM_170673	Cpne9	copine family member IX	0.0613853	2.97167
28844	A_51_P222604	NM_008051	Fut1	fucosyltransferase 1	0.00692097	2.97166
12102	A_51_P509961	NM_001033227	Slc5a10	solute carrier family 5 (sodium/glucose cotransporter), member 10	0.0014199	2.97021
1157	A_51_P334419	ENSMUST00000081919	Musk	muscle, skeletal, receptor tyrosine kinase	0.0657773	2.96931
11062	A_52_P506461	NM_183288	Arhgap27	Rho GTPase activating protein 27	1.87167e-05	2.96653
5099	A_52_P22896	ENSMUST00000139686	Rin3	Ras and Rab interactor 3	0.00508331	2.96624
33457	A_52_P660100	NM_025778	Bcl2l14	BCL2-like 14 (apoptosis facilitator)	0.00229634	2.96562
10018	A_52_P536938	NM_001109040	Kif21a	kinesin family member 21A	4.78792e-05	2.9648
10732	A_52_P296281	NM_015782	Snrpa	small nuclear ribonucleoprotein polypeptide A	0.00158303	2.9636
23381	A_51_P322115	NM_010483	Htr5b	5-hydroxytryptamine (serotonin) receptor 5B	0.00121507	2.96173
28614	A_52_P580912	NM_176848	Fbxo2	F-box protein 2	9.44898e-07	2.95932
13120	A_52_P480872	NM_145475	Cerk	ceramide kinase	0.000260621	2.95763
1309	A_51_P391524	NM_023598	Arid5b	AT rich interactive domain 5B (MRF1-like)	0.00120109	2.9573
34278	A_52_P419298	NM_010688	Lasp1	LIM and SH3 protein 1	8.0947e-05	2.95559
32073	A_51_P514300	NM_009447	Tuba4a	tubulin, alpha 4A	1.3671e-05	2.95352
13468	A_51_P326499	NM_007691	Chek1	checkpoint kinase 1 homolog (S. pombe)	4.23736e-05	2.95333
12590	A_51_P135012	NM_027897	Rhpn2	rhophilin, Rho GTPase binding protein 2	0.0340813	2.95319
10051	A_52_P203770	NM_001105058	Vmn2r61	vomeronasal 2, receptor 61	0.103134	2.95061
25580	A_51_P337210	NM_138682	Lrrc4	leucine rich repeat containing 4	0.000570013	2.95049
29059	A_52_P193611	NM_181422	Pkd2l1	polycystic kidney disease 2-like 1	0.187975	2.94741
34987	A_52_P338134	ENSMUST00000143640	Mgat4c	mannosyl (alpha-1,3-)-glycoprotein beta-1,4-N-acetylglucosaminyltransferase, isozyme C (putative)	0.0288441	2.94695
32885	A_51_P183414	NM_008191	Guca2b	guanylate cyclase activator 2b (retina)	0.0249256	2.94637
8826	A_52_P499499	NM_029021	4833422F24Rik	RIKEN cDNA 4833422F24 gene	0.000467497	2.94563
1751	A_51_P378006	NM_026449	Galntl5	UDP-N-acetyl-alpha-D-galactosamine:polypeptide N-acetylgalactosaminyltransferase-like 5	0.125327	2.9455
15135	A_52_P149380	NM_145838	St8sia6	ST8 alpha-N-acetyl-neuraminide alpha-2,8-sialyltransferase 6	0.205959	2.94479
24036	A_51_P385697	NM_010795	Mgat3	mannoside acetylglucosaminyltransferase 3	0.0635124	2.94322
21228	A_52_P151853	NM_001025262	Tpd52	tumor protein D52	3.37978e-06	2.94294
2527	A_51_P143893	NM_054098	Steap4	STEAP family member 4	0.000862976	2.94204
32976	A_52_P137637	AK054557	Kctd1	potassium channel tetramerisation domain containing 1	9.19724e-07	2.94094
18448	A_52_P398925	NM_173869	Stfa2l1	stefin A2 like 1	0.0394689	2.94011
1014	A_51_P134812	NM_026929	Chac1	ChaC, cation transport regulator-like 1 (E. coli)	0.0117001	2.93543
22218	A_52_P52618	NM_007780	Csf2rb	colony stimulating factor 2 receptor, beta, low-affinity (granulocyte-macrophage)	0.00457307	2.93441
23402	A_52_P539873	AK052394	Cspg4	chondroitin sulfate proteoglycan 4	0.132637	2.9339
3680	A_51_P208801	NM_028177	Ndufab1	NADH dehydrogenase (ubiquinone) 1, alpha/beta subcomplex, 1	1.19468e-06	2.93331
23787	A_52_P685999	NM_027853	Mettl7b	methyltransferase like 7B	0.209051	2.93317
22493	A_52_P56471	NM_007912	Egfr	epidermal growth factor receptor	0.000966754	2.93272
13583	A_51_P410703	NM_133351	Prss8	protease, serine, 8 (prostasin)	1.66082e-06	2.93237
28710	A_52_P400106	ENSMUST00000126650	Car5b	carbonic anhydrase 5b, mitochondrial	0.0323833	2.93176
13684	A_52_P616392	NM_183426	Sbno2	strawberry notch homolog 2 (Drosophila)	1.68451e-07	2.93162
36357	A_51_P386810	NM_177910	Gmppb	GDP-mannose pyrophosphorylase B	2.277e-08	2.93004
7096	A_51_P117477	NM_011977	Slc27a1	solute carrier family 27 (fatty acid transporter), member 1	1.58423e-07	2.93004
16570	A_51_P337083	NM_001163476	Gins1	GINS complex subunit 1 (Psf1 homolog)	1.40867e-06	2.92855
7913	A_52_P324574	NM_026485	Trabd	TraB domain containing	5.47168e-07	2.92758
13018	A_52_P186751	NM_198677	BC061237	cDNA sequence BC061237	0.0545539	2.92752
2241	A_51_P477716	NM_153112	Cadm4	cell adhesion molecule 4	0.0126582	2.92543
22322	A_51_P227004	NM_016904	Cks1b	CDC28 protein kinase 1b	7.56919e-06	2.92528
32236	A_51_P440440	NM_009235	Sox15	SRY-box containing gene 15	8.3834e-06	2.92431
9758	A_51_P312755	NM_008386	Ins1	insulin I	0.0628453	2.92429
39913	A_51_P137111	NM_016681	Chek2	CHK2 checkpoint homolog (S. pombe)	2.27762e-07	2.92428
35924	A_52_P303834	NM_021606	Nek6	NIMA (never in mitosis gene a)-related expressed kinase 6	7.58531e-08	2.92364
13964	A_51_P338886	NM_026950	Ociad2	OCIA domain containing 2	0.00539853	2.92112
33955	A_51_P112592	NM_172287	Spire2	spire homolog 2 (Drosophila)	0.028599	2.91999
14049	A_51_P430462	NM_009661	Alox8	arachidonate 8-lipoxygenase	0.00100652	2.91989
29145	A_52_P220229	NM_145516	Plekhb2	pleckstrin homology domain containing, family B (evectins) member 2	0.00214511	2.91947
2648	A_51_P484054	NM_010172	F7	coagulation factor VII	0.00243145	2.91928
20436	A_52_P373982	NM_026496	Grhl2	grainyhead-like 2 (Drosophila)	0.000897624	2.91803
11085	A_52_P629324	ENSMUST00000026360	Itgb8	integrin beta 8	0.0224884	2.91438
21842	A_51_P351970	NM_008234	Hells	helicase, lymphoid specific	8.69296e-06	2.91329
22835	A_51_P212308	NM_009988	Cxadr	coxsackie virus and adenovirus receptor	0.00485431	2.91151
26086	A_52_P545650	NM_001174099	Krt36	keratin 36	0.0209752	2.91138
13642	A_51_P135296	NM_001166066	Heatr7b2	XVHEAT repeat family member 7B2	0.232045	2.91107
20444	A_51_P252229	XM_619430	4930488N24Rik	RIKEN cDNA 4930488N24 gene	0.0293903	2.90953
33795	A_51_P388490	ENSMUST00000147907	Rorb	RAR-related orphan receptor beta	0.0986919	2.9095
21429	A_52_P427377	NM_001253916	Sez6l	seizure related 6 homolog like	0.0389341	2.90936
17430	A_52_P1074786	AK008905	2210412B16Rik	RIKEN cDNA 2210412B16 gene	0.065365	2.90856
27431	A_51_P486320	NM_001081671	1700042B14Rik	RIKEN cDNA 1700042B14 gene	0.0643033	2.90845
18486	A_51_P242403	NM_013580	Ldhc	lactate dehydrogenase C	0.093311	2.90795
11166	A_51_P459100	NM_009185	Stil	Scl/Tal1 interrupting locus	0.0191531	2.90784
39814	A_51_P346938	NM_029796	Lrg1	leucine-rich alpha-2-glycoprotein 1	7.12698e-05	2.90619
11539	A_51_P230496	NM_020623	Pth	parathyroid hormone	0.0249115	2.9034
8405	A_52_P421897	ENSMUST00000113014	Morc4	microrchidia 4	0.285284	2.90202
19200	A_52_P320109	AK085434	C530014P21Rik	RIKEN cDNA C530014P21 gene	0.129527	2.90157
28732	A_52_P308413	NM_001163616	1810011H11Rik	RIKEN cDNA 1810011H11 gene	0.000551146	2.90064
41	A_52_P368650	NM_172503	Zswim4	zinc finger, SWIM domain containing 4	0.0486859	2.90039
30361	A_52_P426601	NR_045509	1700022A22Rik	RIKEN cDNA 1700022A22 gene	0.213513	2.90036
40835	A_51_P146753	NM_007781	Csf2rb2	colony stimulating factor 2 receptor, beta 2, low-affinity (granulocyte-macrophage)	0.00509341	2.90028
27134	A_51_P428913	D38379	Pkm2	pyruvate kinase, muscle	8.18723e-05	2.8994
17746	A_51_P411296	NM_016714	Nup50	nucleoporin 50	0.000101594	2.89929
33696	A_51_P140761	NM_013722	Syn3	synapsin III	0.000336881	2.89778
26642	A_51_P290387	NM_027832	Sval1	seminal vesicle antigen-like 1	0.0653755	2.89748
6105	A_52_P415155	NM_009526	Wnt6	wingless-related MMTV integration site 6	0.000345244	2.89639
20464	A_51_P234359	NM_011328	Sct	secretin	0.0112846	2.89558
12857	A_51_P287546	ENSMUST00000159949	Adck5	aarF domain containing kinase 5	1.74325e-05	2.89526
10371	A_52_P392456	NM_028810	Rnd3	Rho family GTPase 3	0.000729571	2.89474
25367	A_51_P144349	NM_172442	Dtx4	deltex 4 homolog (Drosophila)	5.72646e-09	2.89463
34538	A_51_P122170	NM_017473	Rdh7	retinol dehydrogenase 7	0.0288134	2.8929
25794	A_52_P578744	NR_033355	5430416O09Rik	RIKEN cDNA 5430416O09 gene	0.0499475	2.89224
6892	A_51_P216179	NM_001003817	Erbb2	v-erb-b2 erythroblastic leukemia viral oncogene homolog 2, neuro/glioblastoma derived oncogene homolog (avian)	5.84029e-08	2.89203
34219	A_51_P207330	NM_177726	Tgm6	transglutaminase 6	0.0380785	2.89109
9846	A_52_P523683	ENSMUST00000125067	Tceal3	transcription elongation factor A (SII)-like 3	0.0622168	2.89035
39755	A_52_P409833	NM_008872	Plat	plasminogen activator, tissue	0.00603298	2.88962
33870	A_52_P609972	NM_007925	Eln	elastin	0.000848761	2.88919
12680	A_52_P533280	NM_013637	Prm1	protamine 1	0.000126788	2.88833
25783	A_52_P354682	NM_029001	Elovl7	ELOVL family member 7, elongation of long chain fatty acids (yeast)	0.000344166	2.88717
20945	A_52_P95577	NM_177865	Skint2	selection and upkeep of intraepithelial T cells 2	0.00260587	2.88579
12260	A_51_P513573	NM_145603	Ces2c	carboxylesterase 2C	9.96666e-05	2.88552
3120	A_51_P487073	NM_138684	Wfdc12	WAP four-disulfide core domain 12	0.00231754	2.88459
31017	A_51_P211786	NM_027928	Chst13	carbohydrate (chondroitin 4) sulfotransferase 13	0.0605904	2.88413
12555	A_52_P375435	NM_001081025	4932425I24Rik	RIKEN cDNA 4932425I24 gene	0.0814506	2.88341
17056	A_51_P398491	NM_021406	Trem1	triggering receptor expressed on myeloid cells 1	0.00397901	2.88324
35181	A_52_P44914	NM_177406	Cyp4a12a	cytochrome P450, family 4, subfamily a, polypeptide 12a	0.0568604	2.87751
2493	A_52_P418956	NR_015459	4933431E20Rik	RIKEN cDNA 4933431E20 gene	0.055063	2.87726
35176	A_52_P148212	NM_172578	Mis18bp1	MIS18 binding protein 1	0.010203	2.87495
7753	A_52_P228005	ENSMUST00000118381	Ipmk	inositol polyphosphate multikinase	0.0866836	2.87176
7272	A_52_P79648	NM_033039	Ocm	oncomodulin	0.0710298	2.86927
13362	A_51_P151586	NM_010353	Gsg2	germ cell-specific gene 2	7.85354e-07	2.86902
25856	A_52_P571607	NM_001081219	Myo1a	myosin IA	0.113699	2.8676
26785	A_52_P535946	NM_007856	Dhcr7	7-dehydrocholesterol reductase	0.000242086	2.86692
17051	A_52_P488947	NM_011613	Tnfsf11	tumor necrosis factor (ligand) superfamily, member 11	0.0186673	2.86654
24561	A_52_P262967	NM_016676	Rab10	RAB10, member RAS oncogene family	0.00206345	2.8665
1139	A_51_P197116	NM_019398	Ear5	eosinophil-associated, ribonuclease A family, member 5	0.0339494	2.86596
23717	A_51_P230878	U83902	Mad2l1	MAD2 mitotic arrest deficient-like 1 (yeast)	3.45853e-06	2.86561
19303	A_51_P359549	NM_173423	Fem1c	fem-1 homolog c (C.elegans)	3.76071e-05	2.86521
14060	A_51_P359122	NM_029384	2210411K11Rik	RIKEN cDNA 2210411K11 gene	5.5368e-06	2.86342
21514	A_52_P23413	NM_172911	D8Ertd82e	DNA segment, Chr 8, ERATO Doi 82, expressed	5.94169e-05	2.8624
24101	A_52_P433889	NM_007798	Ctsb	cathepsin B	7.9828e-05	2.8622
2959	A_51_P375201	NM_013807	Plk3	polo-like kinase 3 (Drosophila)	0.00282125	2.86172
9326	A_51_P230873	NM_019499	Mad2l1	MAD2 mitotic arrest deficient-like 1 (yeast)	1.402e-06	2.86091
29395	A_51_P126437	NM_007930	Enc1	ectodermal-neural cortex 1	0.00204643	2.86088
29585	A_52_P351418	NM_134091	Sgsm3	small G protein signaling modulator 3	0.00274731	2.8604
4040	A_52_P337092	NM_011580	Thbs1	thrombospondin 1	0.00113124	2.85891
[truncated: 32,908 more rows]

## Sheet: LkbPten (SCC vs WT)(ASC vs WT)
										WT-1	WT-2	WT-3	ASC-1	ASC-2	ASC-3	SCC-1	SCC-2	SCC-3
										WT	WT	WT	Tumor I	Tumor I	Tumor I	Tumor II	Tumor II	Tumor II
										38279	38280	38281	38283	38301	38284	38287	38302	38285					Tumor I group vs WT group	Tumor I group vs WT group	Tumor I group vs WT group		Tumor II group vs WT group	Tumor II group vs WT group	Tumor II group vs WT group		either of the two comparisons vs WT
	Row	Col	ControlType	ProbeName	SystematicName	Entrez ID	GENE_SYMBOL	GENE_NAME	Description	irs_FD_9736_AEG3M8_19715_38279	irs_FD_9736_AEG3M8_19715_38280	irs_FD_9736_AEG3M8_19716_38281	irs_FD_9736_AEG3M8_19715_38283	irs_FD_9736_AEG3M8_19715_38301	irs_FD_9736_AEG3M8_19716_38284	irs_FD_9736_AEG3M8_19715_38287	irs_FD_9736_AEG3M8_19715_38302	irs_FD_9736_AEG3M8_19716_38285			pattern		t test	fold change	p<0.01 fold>2		t test	fold change	p<0.01 fold>2		p<0.01 fold>2
565	4	73	0	A_51_P141071	NM_025958	67088	Cand2	cullin-associated and neddylation-dissociated 2 (putative)	Mus musculus cullin-associated and neddylation-dissociated 2 (putative) (Cand2), mRNA [NM_025958]	-0.397479	0.214117	0.183363	1.48056	1.23939	1.92756	0.338377	0.0623151	0.167736		1	up in Tumor I		0.00543538	2.92649	1		0.427109	1.14035	0		1
699	5	43	0	A_66_P101835	NM_007646	12494	Cd38	CD38 antigen	Mus musculus CD38 antigen (Cd38), mRNA [NM_007646]	-0.358607	0.192484	0.166123	1.06659	1.05154	1.59571	-0.700829	0.405799	-0.163594		1	up in Tumor I		0.00813223	2.35863	1		0.697969	0.899456	0		1
2068	13	100	0	A_52_P138967	NM_175130	68667	Trpm4	transient receptor potential cation channel, subfamily M, member 4	Mus musculus transient receptor potential cation channel, subfamily M, member 4 (Trpm4), mRNA [NM_175130]	-0.095772	0.184813	-0.0890415	0.860718	0.940135	1.30574	0.677014	0.035567	0.405804		1	up in Tumor I		0.00331231	2.04987	1		0.146984	1.29486	0		1
2197	14	65	0	A_30_P01022661	chr3:30099759-30133959_R	---	---	---	lincRNA:chr3:30099759-30133959 reverse strand	0.313016	0.0565732	-0.36959	1.28618	1.26233	1.10584	1.65837	-0.181955	0.0689272		1	up in Tumor I		0.0041647	2.32643	1		0.445701	1.42911	0		1
2425	15	129	0	A_51_P324923	NM_008549	17158	Man2a1	mannosidase 2, alpha 1	Mus musculus mannosidase 2, alpha 1 (Man2a1), mRNA [NM_008549]	0.0530514	-0.175837	0.122785	1.43867	1.20336	1.713	0.770069	0.0341024	0.483216		1	up in Tumor I		0.00109605	2.73525	1		0.138531	1.34642	0		1
2486	16	26	0	A_51_P128876	NM_025378	66141	Ifitm3	interferon induced transmembrane protein 3	Mus musculus interferon induced transmembrane protein 3 (Ifitm3), mRNA [NM_025378]	-0.234273	-0.0935965	0.327869	1.03252	1.65153	1.48043	0.646365	0.716231	0.11317		1	up in Tumor I		0.00516031	2.61744	1		0.125448	1.40632	0		1
2528	16	68	0	A_66_P113892	NM_001162998	68528	1110017F19Rik	RIKEN cDNA 1110017F19 gene	Mus musculus small integral membrane protein 6 (Smim6), mRNA [NM_001162998]	-0.536058	0.529675	0.00638257	1.50278	1.97644	2.3898	1.34726	-0.417182	1.86875		1	up in Tumor I		0.00812625	3.88076	1		0.285272	1.90916	0		1
2617	16	157	0	A_51_P179907	NM_145220	216190	Appl2	adaptor protein, phosphotyrosine interaction, PH domain and leucine zipper containing 2	Mus musculus adaptor protein, phosphotyrosine interaction, PH domain and leucine zipper containing 2 (Appl2), mRNA [NM_145220]	-0.143249	0.201881	-0.058632	1.20495	1.38618	2.06342	0.899598	0.389065	0.683448		1	up in Tumor I		0.00526279	2.93125	1		0.0220307	1.57721	0		1
2679	17	55	0	A_55_P2170732	NM_178699	230991	B930041F14Rik	RIKEN cDNA B930041F14 gene	Mus musculus RIKEN cDNA B930041F14 gene (B930041F14Rik), mRNA [NM_178699]	-0.326936	0.0834567	0.243479	2.86894	2.42715	3.78563	1.35446	0.937867	0.838233		1	up in Tumor I		0.0022337	8.15248	1		0.01085	2.06125	0		1
2684	17	60	0	A_55_P1975843	A_55_P1975843	---	---	---	---	0.0279709	0.0331657	-0.0611366	1.70067	2.02712	1.60248	-0.204765	1.30166	1.24059		1	up in Tumor I		0.000175976	3.42655	1		0.189321	1.71613	0		1
2698	17	74	0	A_30_P01019807	chr17:32035750-32056000_R	---	---	---	lincRNA:chr17:32035750-32056000 reverse strand	-0.281323	-0.159808	0.441131	2.35901	2.25301	2.73225	1.07472	0.1064	0.393318		1	up in Tumor I		0.000779557	5.45692	1		0.22259	1.43875	0		1
2764	17	140	0	A_55_P2054847	NM_146678	258673	Olfr1428	olfactory receptor 1428	Mus musculus olfactory receptor 1428 (Olfr1428), mRNA [NM_146678]	0.105857	-0.239359	0.133502	1.64049	1.31797	2.51145	0.965801	0.232692	0.490918		1	up in Tumor I		0.00835095	3.53891	1		0.0838671	1.47748	0		1
3230	20	114	0	A_55_P2190217	AK018600	---	---	---	Mus musculus adult male cecum cDNA, RIKEN full-length enriched library, clone:9130007G19 product:hypothetical protein, full insert sequence. [AK018600]	-0.0516808	0.106144	-0.0544632	1.16173	1.18226	1.52769	1.00552	0.158744	0.497622		1	up in Tumor I		0.000578745	2.44623	1		0.0925809	1.46811	0		1
3298	21	18	0	A_30_P01023749	chr17:32044823-32045974_R	---	---	---	lincRNA:chr17:32044823-32045974 reverse strand	-0.103383	-0.0975679	0.200951	2.40367	2.48724	2.82125	1.33814	0.317464	0.696928		1	up in Tumor I		9.3054e-05	5.94105	1		0.0671533	1.72211	0		1
3533	22	89	0	A_51_P208922	NM_011491	20856	Stc2	stanniocalcin 2	Mus musculus stanniocalcin 2 (Stc2), mRNA [NM_011491]	0.358991	-0.159741	-0.19925	3.61562	4.73787	4.71775	1.72731	2.48694	1.96401		1	up in Tumor I		0.00045279	20.4933	1		0.00201302	4.16818	1		1
4092	25	156	0	A_51_P455866	NM_010125	13711	Elf5	E74-like factor 5	Mus musculus E74-like factor 5 (Elf5), transcript variant 1, mRNA [NM_010125]	-0.313847	0.393445	-0.0795979	1.83463	2.18583	2.52126	1.09547	0.978673	0.462589		1	up in Tumor I		0.0016174	4.53334	1		0.0411606	1.79699	0		1
4454	28	26	0	A_51_P104891	NM_027652	28042	Ept1	ethanolaminephosphotransferase 1 (CDP-ethanolamine-specific)	Mus musculus ethanolaminephosphotransferase 1 (CDP-ethanolamine-specific) (Ept1), mRNA [NM_027652]	-0.0212918	0.0909122	-0.0696204	0.979711	0.941086	1.21714	0.541567	0.350737	0.400268		1	up in Tumor I		0.000445817	2.06477	1		0.00441081	1.34803	0		1
4569	28	141	0	A_55_P2005778	NM_133806	107652	Uap1	UDP-N-acetylglucosamine pyrophosphorylase 1	Mus musculus UDP-N-acetylglucosamine pyrophosphorylase 1 (Uap1), mRNA [NM_133806]	0.177723	-0.123781	-0.0539415	0.983067	1.1448	1.40221	0.463171	0.0714197	0.338545		1	up in Tumor I		0.00151132	2.26058	1		0.119107	1.22353	0		1
4834	30	78	0	A_55_P2142072	NM_011523	20975	Synj2	synaptojanin 2	Mus musculus synaptojanin 2 (Synj2), transcript variant 3, mRNA [NM_011523]	0.252904	-0.120673	-0.132231	0.850954	1.115	1.08257	0.313119	0.360072	0.575754		1	up in Tumor I		0.00256328	2.02255	1		0.0501786	1.33451	0		1
4994	31	74	0	A_52_P189005	NM_177352	235533	Gk5	glycerol kinase 5 (putative)	Mus musculus glycerol kinase 5 (putative) (Gk5), mRNA [NM_177352]	-0.172887	0.480366	-0.307479	2.112	2.08833	2.83585	0.216313	1.12432	1.02432		1	up in Tumor I		0.00245922	5.08199	1		0.104447	1.72706	0		1
5384	33	136	0	A_55_P2080542	NM_009031	245688	Rbbp7	retinoblastoma binding protein 7	Mus musculus retinoblastoma binding protein 7 (Rbbp7), mRNA [NM_009031]	-0.0449667	0.0301847	0.014782	1.12579	0.715459	1.51715	0.577117	-0.0300956	0.254513		1	up in Tumor I		0.00856512	2.17267	1		0.20546	1.20345	0		1
5387	33	139	0	A_30_P01019666	chr7:134620707-134626739_F	---	---	---	lincRNA:chr7:134620707-134626739 forward strand	0.180064	-0.0608356	-0.119229	1.25841	0.812649	1.62393	0.664356	0.0870322	0.0294406		1	up in Tumor I		0.00809686	2.34837	1		0.306951	1.19771	0		1
5451	34	39	0	A_51_P108853	NM_146106	226791	Lyplal1	lysophospholipase-like 1	Mus musculus lysophospholipase-like 1 (Lyplal1), mRNA [NM_146106]	0.0461681	0.103248	-0.149416	1.23006	1.08388	1.7002	0.809578	0.480186	0.593181		1	up in Tumor I		0.00264733	2.52809	1		0.00701995	1.54504	0		1
5653	35	77	0	A_52_P129443	NM_145425	216560	Wdpcp	WD repeat containing planar cell polarity effector	Mus musculus WD repeat containing planar cell polarity effector (Wdpcp), mRNA [NM_145425]	-0.0999005	0.161294	-0.061393	1.23495	1.01893	1.33953	0.730477	0.338906	0.586602		1	up in Tumor I		0.000655634	2.2939	1		0.0170688	1.46611	0		1
5960	37	56	0	A_30_P01021437	chr17:32035750-32056000_R	---	---	---	lincRNA:chr17:32035750-32056000 reverse strand	-0.00956985	-0.0868632	0.0964331	2.11962	2.10553	2.46762	1.05162	-0.0329144	0.487872		1	up in Tumor I		6.72124e-05	4.69434	1		0.189026	1.41636	0		1
6080	38	12	0	A_52_P199928	ENSMUST00000113617	---	---	---	cellular nucleic acid binding protein [Source:MGI Symbol;Acc:MGI:88431] [ENSMUST00000113617]	0.0291985	-0.0537587	0.0245602	1.15956	0.88668	1.58364	0.52951	0.600986	0.282319		1	up in Tumor I		0.00408979	2.31331	1		0.00931543	1.38601	0		1
6275	39	43	0	A_55_P2092611	NM_001177628	212980	Slc45a3	solute carrier family 45, member 3	Mus musculus solute carrier family 45, member 3 (Slc45a3), transcript variant 1, mRNA [NM_145977]	-0.0310258	-0.0555946	0.0866204	1.6269	1.47412	2.37163	0.928029	0.5975	0.608537		1	up in Tumor I		0.00289164	3.54115	1		0.00369058	1.63734	0		1
6402	40	6	0	A_55_P1992505	NM_026174	67464	Entpd4	ectonucleoside triphosphate diphosphohydrolase 4	Mus musculus ectonucleoside triphosphate diphosphohydrolase 4 (Entpd4), mRNA [NM_026174]	0.0543626	0.0146341	-0.0689966	1.27621	1.14488	1.64498	0.873792	0.505702	0.449072		1	up in Tumor I		0.00092046	2.55861	1		0.0115441	1.52575	0		1
7155	44	103	0	A_30_P01017695	chr9:43542196-43544496_R	---	---	---	lincRNA:chr9:43542196-43544496 reverse strand	0.0147406	-0.0374992	0.0227586	2.2274	1.54321	2.74599	0.79559	0.681079	0.875772		1	up in Tumor I		0.00338656	4.5071	1		0.000192354	1.72207	0		1
7205	44	153	0	A_55_P2109997	NM_008377	16206	Lrig1	leucine-rich repeats and immunoglobulin-like domains 1	Mus musculus leucine-rich repeats and immunoglobulin-like domains 1 (Lrig1), mRNA [NM_008377]	-0.0998763	0.0320365	0.0678398	1.44649	2.31215	2.69965	1.25526	-0.029352	0.0293083		1	up in Tumor I		0.00451468	4.44678	1		0.377435	1.33645	0		1
7713	48	5	0	A_55_P2004248	NM_133237	494504	Apcdd1	adenomatosis polyposis coli down-regulated 1	Mus musculus adenomatosis polyposis coli down-regulated 1 (Apcdd1), mRNA [NM_133237]	0.259392	-0.171373	-0.088019	2.49608	2.65635	2.46545	0.544403	0.615133	1.25819		1	up in Tumor I		6.17193e-05	5.81303	1		0.0373288	1.74825	0		1
7804	48	96	0	A_51_P348433	NM_013832	19415	Rasal1	RAS protein activator like 1 (GAP1 like)	Mus musculus RAS protein activator like 1 (GAP1 like) (Rasal1), transcript variant 1, mRNA [NM_013832]	-0.578957	0.547713	0.031244	3.42071	3.60886	4.25904	0.753434	2.40424	2.09252		1	up in Tumor I		0.000804541	13.5749	1		0.0438125	3.36374	0		1
8109	50	73	0	A_55_P2025468	NM_009437	22117	Tst	thiosulfate sulfurtransferase, mitochondrial	Mus musculus thiosulfate sulfurtransferase, mitochondrial (Tst), mRNA [NM_009437]	0.105745	0.146602	-0.252347	1.91203	1.54857	2.32302	0.239071	-0.237966	-0.138017		1	up in Tumor I		0.00169226	3.80494	1		0.824475	0.968862	0		1
8792	54	100	0	A_51_P181851	NM_144872	225898	Eml3	echinoderm microtubule associated protein like 3	Mus musculus echinoderm microtubule associated protein like 3 (Eml3), mRNA [NM_144872]	-0.219779	0.192304	0.0274747	1.0264	0.967541	1.46733	0.485614	0.295609	0.329104		1	up in Tumor I		0.00432204	2.22493	1		0.0499952	1.29245	0		1
8943	55	87	0	A_55_P2047009	ENSMUST00000150687	---	---	---	schlafen 5 [Source:MGI Symbol;Acc:MGI:1329004] [ENSMUST00000150687]	0.0617567	-0.0578256	-0.00393108	0.982802	1.08913	1.01361	0.0520733	0.773515	0.4554		1	up in Tumor I		2.544e-05	2.03992	1		0.113752	1.34443	0		1
9239	57	55	0	A_51_P128876	NM_025378	66141	Ifitm3	interferon induced transmembrane protein 3	Mus musculus interferon induced transmembrane protein 3 (Ifitm3), mRNA [NM_025378]	-0.258599	-0.047265	0.305864	1.06713	1.56552	1.42666	0.587655	0.560799	0.0560844		1	up in Tumor I		0.00364822	2.55461	1		0.16791	1.32089	0		1
9313	57	129	0	A_30_P01030317	chr8:87504644-87513694_R	---	---	---	lincRNA:chr8:87504644-87513694 reverse strand	-0.256365	0.174221	0.0821443	0.953865	1.10571	1.40347	0.653124	0.195005	0.470986		1	up in Tumor I		0.00342525	2.22584	1		0.0781173	1.35633	0		1
9583	59	71	0	A_52_P539632	NM_008883	18846	Plxna3	plexin A3	Mus musculus plexin A3 (Plxna3), mRNA [NM_008883]	0.282467	0.043586	-0.326053	1.16739	1.97916	1.47671	1.18877	0.322042	0.729758		1	up in Tumor I		0.0064438	2.91014	1		0.0715253	1.67813	0		1
10070	62	66	0	A_55_P2134197	BM022387	---	---	---	id59f12.y1 Melton Normalized Mixed Mouse Pancreas 1 N1-MMS1 Mus musculus cDNA clone IMAGE:5667599 5', mRNA sequence [BM022387]	0.117499	-0.0736216	-0.0438777	1.88664	2.47776	3.11935	0.868031	0.886686	0.44989		1	up in Tumor I		0.00229757	5.63565	1		0.00892024	1.66425	0		1
10237	63	69	0	A_52_P625171	NM_133723	65973	Asph	aspartate-beta-hydroxylase	Mus musculus aspartate-beta-hydroxylase (Asph), transcript variant 2, mRNA [NM_133723]	-0.0628066	0.0864595	-0.023653	1.17549	1.29776	2.02326	0.970317	0.503055	0.000737129		1	up in Tumor I		0.00503789	2.82614	1		0.158083	1.40578	0		1
10697	66	37	0	A_55_P2025038	NM_013494	12876	Cpe	carboxypeptidase E	Mus musculus carboxypeptidase E (Cpe), mRNA [NM_013494]	-0.595973	0.472261	0.123712	2.58377	1.46777	2.35274	-0.253294	1.17429	1.51802		1	up in Tumor I		0.00996782	4.39164	1		0.264432	1.75687	0		1
10829	67	5	0	A_55_P2042086	NM_008738	18188	Nrtn	neurturin	Mus musculus neurturin (Nrtn), mRNA [NM_008738]	0.0304817	-0.107187	0.0767052	0.887059	1.06354	1.35485	0.663337	0.358598	0.530515		1	up in Tumor I		0.00170125	2.14625	1		0.00763941	1.43146	0		1
11145	68	157	0	A_55_P2159575	NM_139292	70335	Reep6	receptor accessory protein 6	Mus musculus receptor accessory protein 6 (Reep6), transcript variant 2, mRNA [NM_001204931]	-0.0141229	0.108638	-0.0945152	0.938009	1.68487	1.79249	0.904281	-0.056337	0.00324509		1	up in Tumor I		0.00588621	2.77366	1		0.420435	1.21734	0		1
11222	69	70	1	ETG07_105829	ETG07_105829	---	---	---	---	0.244051	-0.050241	-0.19381	0.953446	1.12125	1.71961	-0.381638	0.534652	0.396656		1	up in Tumor I		0.00892134	2.40289	1		0.589713	1.13542	0		1
11345	70	29	0	A_52_P87804	NM_001114662	213006	Mfsd4	major facilitator superfamily domain containing 4	Mus musculus major facilitator superfamily domain containing 4 (Mfsd4), transcript variant b, mRNA [NM_001114662]	-0.0745935	0.274108	-0.199515	5.89381	5.60678	6.61462	2.38459	2.43779	3.50337		1	up in Tumor I		5.34835e-05	65.7265	1		0.0020804	6.84595	1		1
11560	71	80	0	A_51_P496432	NM_007981	14081	Acsl1	acyl-CoA synthetase long-chain family member 1	Mus musculus acyl-CoA synthetase long-chain family member 1 (Acsl1), mRNA [NM_007981]	-0.00902198	0.0598206	-0.0507986	1.46425	1.05365	1.48133	-0.0991242	1.02836	0.969865		1	up in Tumor I		0.000746428	2.51939	1		0.160411	1.55082	0		1
11715	72	71	0	A_52_P582907	NM_026174	67464	Entpd4	ectonucleoside triphosphate diphosphohydrolase 4	Mus musculus ectonucleoside triphosphate diphosphohydrolase 4 (Entpd4), mRNA [NM_026174]	-0.117431	0.118194	-0.000762773	1.19671	1.13094	1.78311	0.478969	0.411883	0.348404		1	up in Tumor I		0.00328182	2.58515	1		0.00603868	1.33153	0		1
12637	78	9	0	A_51_P128876	NM_025378	66141	Ifitm3	interferon induced transmembrane protein 3	Mus musculus interferon induced transmembrane protein 3 (Ifitm3), mRNA [NM_025378]	-0.26585	-0.0501082	0.315958	1.01938	1.60873	1.41459	0.580688	0.779705	0.0872519		1	up in Tumor I		0.00514888	2.54482	1		0.144815	1.39721	0		1
12655	78	27	0	A_51_P100997	NM_201363	381286	Serpinb3c	serine (or cysteine) peptidase inhibitor, clade B, member 3C	Mus musculus serine (or cysteine) peptidase inhibitor, clade B, member 3C (Serpinb3c), mRNA [NM_201363]	-0.0708721	-0.131905	0.202777	1.81211	1.43536	2.80524	0.615366	0.547904	0.592164		1	up in Tumor I		0.00872121	4.04901	1		0.00504474	1.50019	0		1
12751	78	123	0	A_55_P2146546	A_55_P2146546	---	---	---	---	-0.3834	-0.00234058	0.385741	1.33708	1.44358	1.13611	0.286813	0.980952	0.668314		1	up in Tumor I		0.00551296	2.47185	1		0.0973035	1.56413	0		1
12873	79	81	0	A_55_P2051716	NM_011532	21380	Tbx1	T-box 1	Mus musculus T-box 1 (Tbx1), transcript variant 2, mRNA [NM_001285472]	-0.140337	0.178304	-0.0379666	1.4938	2.24198	2.33458	2.01603	-0.810566	0.476053		1	up in Tumor I		0.00200454	4.06557	1		0.532959	1.47479	0		1
13572	83	124	0	A_51_P108853	NM_146106	226791	Lyplal1	lysophospholipase-like 1	Mus musculus lysophospholipase-like 1 (Lyplal1), mRNA [NM_146106]	-0.00464071	0.0737287	-0.0690879	1.08281	1.03903	1.73755	0.865989	0.526403	0.478357		1	up in Tumor I		0.00498542	2.43929	1		0.00838944	1.5407	0		1
13624	84	12	0	A_51_P283507	NM_178259	268379	Abca13	ATP-binding cassette, sub-family A (ABC1), member 13	Mus musculus ATP-binding cassette, sub-family A (ABC1), member 13 (Abca13), mRNA [NM_178259]	-0.486404	0.090403	0.396001	1.62766	1.38717	1.64248	0.733557	0.296474	0.74046		1	up in Tumor I		0.00463571	2.93312	1		0.11828	1.50542	0		1
13692	84	80	0	A_51_P215077	NM_025569	66447	Mgst3	microsomal glutathione S-transferase 3	Mus musculus microsomal glutathione S-transferase 3 (Mgst3), mRNA [NM_025569]	-0.0632013	-0.0369945	0.100196	1.28631	1.20105	1.03561	0.486695	0.460069	0.790343		1	up in Tumor I		0.000193533	2.25687	1		0.0078668	1.49385	0		1
13912	85	136	0	A_51_P104891	NM_027652	28042	Ept1	ethanolaminephosphotransferase 1 (CDP-ethanolamine-specific)	Mus musculus ethanolaminephosphotransferase 1 (CDP-ethanolamine-specific) (Ept1), mRNA [NM_027652]	-0.00531319	-0.0256568	0.03097	1.04152	0.935965	1.28944	0.351376	0.24701	0.406997		1	up in Tumor I		0.000507438	2.12723	1		0.00252715	1.26149	0		1
14038	86	98	0	A_66_P111435	ENSMUST00000097928	---	---	---	predicted gene 10574 [Source:MGI Symbol;Acc:MGI:3642460] [ENSMUST00000097928]	-0.390747	0.127968	0.262778	1.3231	2.11454	1.89857	0.508705	0.699072	0.621736		1	up in Tumor I		0.0045164	3.43125	1		0.0419773	1.52609	0		1
14160	87	56	0	A_55_P1975235	NM_009753	12121	Bicd1	bicaudal D homolog 1 (Drosophila)	Mus musculus bicaudal D homolog 1 (Drosophila) (Bicd1), transcript variant 2, mRNA [NM_009753]	-0.103701	-0.0864046	0.190106	1.07601	1.04852	1.44816	0.708148	-0.399363	-0.0493719		1	up in Tumor I		0.00174915	2.28295	1		0.81201	1.06177	0		1
14372	88	104	0	A_55_P1953336	NM_027961	71856	Wfdc3	WAP four-disulfide core domain 3	Mus musculus WAP four-disulfide core domain 3 (Wfdc3), mRNA [NM_027961]	-0.0765164	-0.113321	0.189837	6.25076	5.0699	8.74555	2.69119	2.94977	3.56635		1	up in Tumor I		0.00354634	103.16	1		0.000375279	8.39252	1		1
14929	92	5	0	A_30_P01029411	chr16:90008636-90015586_R	---	---	---	lincRNA:chr16:90008636-90015586 reverse strand	0.142035	0.290324	-0.432359	1.80595	1.92457	1.82504	0.221846	1.12805	1.314		1	up in Tumor I		0.00115674	3.60964	1		0.0922806	1.85056	0		1
15141	93	53	0	A_51_P128876	NM_025378	66141	Ifitm3	interferon induced transmembrane protein 3	Mus musculus interferon induced transmembrane protein 3 (Ifitm3), mRNA [NM_025378]	-0.225416	-0.0996684	0.325084	0.997887	1.52676	1.34615	0.606066	0.581345	0.133048		1	up in Tumor I		0.00477966	2.44573	1		0.124084	1.35675	0		1
15296	94	44	0	A_55_P2155764	TC1726805	---	---	---	AF100956 Sacm21 {Mus musculus} (exp=-1; wgp=0; cg=0), partial (31%) [TC1726805]	-0.0971875	0.142435	-0.0452477	1.30412	1.0894	0.692492	0.0170909	-0.0147556	1.23063		1	up in Tumor I		0.00600709	2.04014	1		0.379449	1.3296	0		1
15400	94	148	0	A_55_P2005946	NM_026915	69032	Lyzl4	lysozyme-like 4	Mus musculus lysozyme-like 4 (Lyzl4), mRNA [NM_026915]	0.283631	-0.0626274	-0.221004	1.63127	1.19999	1.48921	0.286845	0.226748	1.20849		1	up in Tumor I		0.00181691	2.7135	1		0.177217	1.48867	0		1
15401	94	149	0	A_52_P481182	NM_023377	170460	Stard5	StAR-related lipid transfer (START) domain containing 5	Mus musculus StAR-related lipid transfer (START) domain containing 5 (Stard5), mRNA [NM_023377]	0.148734	-0.391008	0.242274	1.54506	1.76086	1.98447	0.89638	0.830711	0.880481		1	up in Tumor I		0.00167689	3.39512	1		0.0118551	1.82664	0		1
15771	97	27	0	A_51_P104891	NM_027652	28042	Ept1	ethanolaminephosphotransferase 1 (CDP-ethanolamine-specific)	Mus musculus ethanolaminephosphotransferase 1 (CDP-ethanolamine-specific) (Ept1), mRNA [NM_027652]	-0.00846432	0.146291	-0.137827	0.912534	0.89591	1.25789	0.401141	0.249742	0.505529		1	up in Tumor I		0.00206758	2.03089	1		0.0253161	1.30629	0		1
15810	97	66	0	A_51_P104891	NM_027652	28042	Ept1	ethanolaminephosphotransferase 1 (CDP-ethanolamine-specific)	Mus musculus ethanolaminephosphotransferase 1 (CDP-ethanolamine-specific) (Ept1), mRNA [NM_027652]	-0.0411847	0.0272552	0.0139295	0.964597	0.975489	1.13699	0.555862	0.240927	0.339213		1	up in Tumor I		6.66389e-05	2.03593	1		0.0165254	1.30014	0		1
15849	97	105	0	A_52_P127206	NM_001033234	194854	Gm9	predicted gene 9	Mus musculus predicted gene 9 (Gm9), mRNA [NM_001033234]	0.170152	0.0619742	-0.232126	1.07617	1.53137	2.03156	0.282669	1.22924	0.694732		1	up in Tumor I		0.00679885	2.9208	1		0.0698213	1.66503	0		1
15879	97	135	0	A_55_P1984381	NM_177786	277854	Depdc5	DEP domain containing 5	Mus musculus DEP domain containing 5 (Depdc5), transcript variant 2, mRNA [NM_177786]	-0.0189307	0.0541126	-0.035182	1.08518	0.912606	1.31235	0.328039	0.59894	0.230073		1	up in Tumor I		0.000751639	2.14857	1		0.0274619	1.30648	0		1
16230	99	158	0	A_51_P128876	NM_025378	66141	Ifitm3	interferon induced transmembrane protein 3	Mus musculus interferon induced transmembrane protein 3 (Ifitm3), mRNA [NM_025378]	-0.133318	-0.200717	0.334036	1.0834	1.57688	1.50707	0.609219	0.756093	0.0732081		1	up in Tumor I		0.00367827	2.61919	1		0.147048	1.39427	0		1
16435	101	35	0	A_55_P2148171	NM_001168500	230822	A330049M08Rik	RIKEN cDNA A330049M08 gene	Mus musculus noncompact myelin associated protein (Ncmap), transcript variant 5, mRNA [NM_001243306]	-0.135155	-0.0776413	0.212796	2.41348	3.37369	3.50166	2.44216	0.197716	0.697119		1	up in Tumor I		0.00100298	8.55207	1		0.181654	2.16195	0		1
16646	102	82	0	A_55_P2122849	NAP094867-001	---	---	---	---	0.0471604	-0.0346079	-0.0125525	1.36103	0.961198	1.85432	0.407336	0.597247	0.741501		1	up in Tumor I		0.00582285	2.62476	1		0.00430749	1.49695	0		1
16722	102	158	0	A_51_P497882	NM_030080	78284	Creb3l4	cAMP responsive element binding protein 3-like 4	Mus musculus cAMP responsive element binding protein 3-like 4 (Creb3l4), mRNA [NM_030080]	-0.0724163	0.14418	-0.0717637	0.835597	2.56157	3.21598	1.21849	0.640317	1.3096		1	up in Tumor I		0.036612	4.60877	0		0.00886894	2.07935	1		1
17659	108	111	0	A_30_P01022575	chr10:120336212-120338944_F	---	---	---	lincRNA:chr10:120336212-120338944 forward strand	-0.430792	0.397885	0.0329072	1.56264	3.08006	2.42426	0.664943	0.527647	0.244541		1	up in Tumor I		0.0092663	5.11827	1		0.150511	1.39382	0		1
17751	109	39	0	A_30_P01030630	chr4:94121118-94148348_F	---	---	---	lincRNA:chr4:94121118-94148348 forward strand	-0.175963	0.0993151	0.0766474	1.05854	1.53305	1.5163	0.655037	0.360191	0.0993151		1	up in Tumor I		0.00156064	2.58345	1		0.112436	1.29371	0		1
17773	109	61	0	A_55_P1998095	A_55_P1998095	---	---	---	---	0.337128	-0.369026	0.0318985	1.06389	1.09424	1.49699	0.330563	0.81386	0.656096		1	up in Tumor I		0.00792222	2.32684	1		0.0736124	1.5159	0		1
17789	109	77	0	A_55_P2107528	A_55_P2107528	---	---	---	---	0.0689102	-0.206713	0.137803	0.721502	1.01191	1.41876	0.296884	0.65777	0.562141		1	up in Tumor I		0.00996231	2.07157	1		0.0284756	1.41971	0		1
18105	111	65	0	A_55_P1998601	NM_183161	228993	Slc17a9	solute carrier family 17, member 9	Mus musculus solute carrier family 17, member 9 (Slc17a9), mRNA [NM_183161]	-0.0379071	0.196017	-0.15811	1.12953	1.78478	2.32919	0.815506	0.312448	1.29924		1	up in Tumor I		0.00847633	3.35854	1		0.0559286	1.75207	0		1
18122	111	82	0	A_55_P1953301	NM_146126	20322	Sord	sorbitol dehydrogenase	Mus musculus sorbitol dehydrogenase (Sord), mRNA [NM_146126]	0.108265	-0.0683036	-0.039961	1.83512	1.46789	1.48712	0.893441	0.825598	0.557548		1	up in Tumor I		0.000262344	3.02453	1		0.00284395	1.69216	0		1
18623	114	91	0	A_30_P01023986	chr10:39315660-39317023_F	---	---	---	lincRNA:chr10:39315660-39317023 forward strand	-0.158495	0.085894	0.0726006	0.841117	1.37818	0.856711	-0.112246	0.639515	0.0319694		1	up in Tumor I		0.00609112	2.03544	1		0.486827	1.13793	0		1
18700	115	4	0	A_55_P2013128	ENSMUST00000109328	---	---	---	HSDJ447F3 match: proteins: C08G9.2 O44131 O62299 Q14508 Q28631 Q28894 Q62477 Q91450 Q98988 Q9IAR5 Q9N0L8 {Homo sapiens} (exp=0; wgp=1; cg=0), partial (37%) [TC1661613]	0.0288322	0.0625852	-0.0914174	5.14165	5.06827	7.10911	1.93956	1.94029	1.9245		1	up in Tumor I		0.000997383	54.6827	1		2.08434e-06	3.82321	1		1
18767	115	71	0	A_51_P438200	NM_030749	81500	Sil1	endoplasmic reticulum chaperone SIL1 homolog (S. cerevisiae)	Mus musculus endoplasmic reticulum chaperone SIL1 homolog (S. cerevisiae) (Sil1), mRNA [NM_030749]	-0.00680785	0.0415476	-0.0347397	0.966421	1.1392	1.64319	1.15923	-0.0604094	0.14067		1	up in Tumor I		0.00361357	2.37776	1		0.335998	1.3316	0		1
18896	116	36	0	A_55_P2029221	NM_001013810	434171	Gm5591	predicted gene 5591	Mus musculus predicted gene 5591 (Gm5591), mRNA [NM_001013810]	0.0564901	-0.0231119	-0.0333782	0.701412	1.2966	1.52015	-0.11825	1.38406	0.459308		1	up in Tumor I		0.00885542	2.25436	1		0.259887	1.48972	0		1
18984	116	124	0	A_55_P2105100	NM_008377	16206	Lrig1	leucine-rich repeats and immunoglobulin-like domains 1	Mus musculus leucine-rich repeats and immunoglobulin-like domains 1 (Lrig1), mRNA [NM_008377]	-0.0832261	-0.0758401	0.159066	1.41564	2.08246	2.63906	1.0589	-0.123995	-0.0754192		1	up in Tumor I		0.00485388	4.1288	1		0.50798	1.21967	0		1
19132	117	108	0	A_55_P2035824	NM_009803	12355	Nr1i3	nuclear receptor subfamily 1, group I, member 3	Mus musculus nuclear receptor subfamily 1, group I, member 3 (Nr1i3), transcript variant 1, mRNA [NM_009803]	-0.102024	0.192993	-0.0909695	0.925379	0.794401	1.41273	0.642076	0.0304134	0.306024		1	up in Tumor I		0.00782689	2.06218	1		0.180814	1.25368	0		1
19431	119	79	0	A_52_P500578	NM_028982	74525	8430419L09Rik	RIKEN cDNA 8430419L09 gene	Mus musculus RIKEN cDNA 8430419L09 gene (8430419L09Rik), mRNA [NM_028982]	0.33329	-0.145857	-0.187433	0.795555	1.02038	1.28645	0.610619	0.368147	0.156249		1	up in Tumor I		0.00918514	2.04787	1		0.149573	1.29984	0		1
19744	121	64	0	A_55_P2004741	NM_175471	230582	Cyb5rl	cytochrome b5 reductase-like	Mus musculus cytochrome b5 reductase-like (Cyb5rl), mRNA [NM_175471]	-0.265406	0.193582	0.0718248	0.903632	1.23489	1.16228	0.711108	0.265161	0.388789		1	up in Tumor I		0.00294606	2.14395	1		0.0758896	1.3708	0		1
20059	123	51	0	A_51_P284244	NM_025360	66111	Tmed3	transmembrane emp24 domain containing 3	Mus musculus transmembrane emp24 domain containing 3 (Tmed3), mRNA [NM_025360]	0.0851057	0.0609425	-0.146048	0.812939	1.24996	1.36401	0.537626	-0.0461428	0.369754		1	up in Tumor I		0.00337483	2.20733	1		0.20221	1.22017	0		1
20796	127	132	0	A_51_P274124	NM_026345	67729	Mansc1	MANSC domain containing 1	Mus musculus MANSC domain containing 1 (Mansc1), mRNA [NM_026345]	-0.413686	0.239752	0.173934	1.72928	1.63903	2.82644	1.25481	0.110332	1.11564		1	up in Tumor I		0.00895636	4.18409	1		0.117808	1.7739	0		1
20992	128	164	0	A_55_P2075191	NR_002874	---	---	---	Mus musculus Has2 opposite strand transcript (non-protein coding) (Has2os), long non-coding RNA [NR_002874]	0.131156	0.162825	-0.293981	1.88963	1.61127	2.93095	1.54438	0.62493	0.708373		1	up in Tumor I		0.00742779	4.4197	1		0.0432184	1.94427	0		1
20998	129	6	0	A_30_P01020666	chr4:94121118-94148348_R	---	---	---	lincRNA:chr4:94121118-94148348 reverse strand	-0.211469	-0.0733898	0.284859	2.45794	1.27118	1.81802	1.0002	0.388314	0.868296		1	up in Tumor I		0.00775599	3.60261	1		0.033972	1.68444	0		1
21064	129	72	0	A_55_P2064351	NM_011703	22354	Vipr1	vasoactive intestinal peptide receptor 1	Mus musculus vasoactive intestinal peptide receptor 1 (Vipr1), mRNA [NM_011703]	-0.145222	0.490083	-0.344861	2.27365	2.11078	2.55371	0.316006	-0.139213	0.983919		1	up in Tumor I		0.00122107	4.96815	1		0.400852	1.30758	0		1
21386	131	66	0	A_51_P294555	NM_001033632	213002	Ifitm6	interferon induced transmembrane protein 6	Mus musculus interferon induced transmembrane protein 6 (Ifitm6), mRNA [NM_001033632]	-0.894476	0.682754	0.211722	2.88913	3.6325	2.18817	-1.05032	1.84052	1.08169		1	up in Tumor I		0.00977276	7.48117	1		0.560279	1.5411	0		1
21482	131	162	0	A_55_P2040371	NM_001083938	100037283	Rnaset2a	ribonuclease T2A	Mus musculus ribonuclease T2A (Rnaset2a), mRNA [NM_001083938]	-0.0628824	-0.00211817	0.0650006	0.969616	1.04544	1.57349	1.37886	0.123069	0.273914		1	up in Tumor I		0.00347775	2.29132	1		0.210749	1.50728	0		1
21832	134	20	0	A_52_P356093	NM_020025	26878	B3galt2	UDP-Gal:betaGlcNAc beta 1,3-galactosyltransferase, polypeptide 2	Mus musculus UDP-Gal:betaGlcNAc beta 1,3-galactosyltransferase, polypeptide 2 (B3galt2), mRNA [NM_020025]	-0.0426306	0.292368	-0.249738	2.87783	2.58543	2.05886	0.138443	-0.485668	2.16424		1	up in Tumor I		0.000945595	5.68583	1		0.498805	1.52169	0		1
22343	137	39	0	A_55_P2175405	NM_020589	68910	Zfp467	zinc finger protein 467	Mus musculus zinc finger protein 467 (Zfp467), transcript variant 1, mRNA [NM_020589]	-0.133873	0.154134	-0.0202609	0.862438	1.60694	1.70683	0.726876	0.324235	0.389122		1	up in Tumor I		0.0075692	2.62455	1		0.0330924	1.39482	0		1
22666	139	34	0	A_51_P456721	NM_013478	12007	Azgp1	alpha-2-glycoprotein 1, zinc	Mus musculus alpha-2-glycoprotein 1, zinc (Azgp1), mRNA [NM_013478]	-0.0418295	-0.101636	0.143466	2.22074	2.31906	3.90116	1.59346	1.41022	0.690709		1	up in Tumor I		0.00688287	7.03063	1		0.0124698	2.34805	0		1
22714	139	82	0	A_55_P2325803	NM_009399	21934	Tnfrsf11a	tumor necrosis factor receptor superfamily, member 11a	Mus musculus tumor necrosis factor receptor superfamily, member 11a (Tnfrsf11a), mRNA [NM_009399]	-0.118484	0.167978	-0.0494938	1.6493	1.83223	2.6565	0.807178	1.11224	0.864498		1	up in Tumor I		0.00312849	4.12962	1		0.00188421	1.9026	0		1
22729	139	97	0	A_52_P28775	NM_172573	217364	Engase	endo-beta-N-acetylglucosaminidase	Mus musculus endo-beta-N-acetylglucosaminidase (Engase), mRNA [NM_172573]	0.145801	-0.162393	0.0165918	1.00356	1.0402	1.08517	0.660954	-0.301725	0.12387		1	up in Tumor I		0.000351299	2.06047	1		0.611253	1.11809	0		1
23039	141	79	0	A_55_P2115871	NM_172439	170835	Inpp5j	inositol polyphosphate 5-phosphatase J	Mus musculus inositol polyphosphate 5-phosphatase J (Inpp5j), mRNA [NM_172439]	-0.662558	0.402161	0.260397	2.5467	2.83735	3.7698	1.75457	1.04361	0.803392		1	up in Tumor I		0.00358229	8.28949	1		0.0522862	2.29823	0		1
23958	147	14	0	A_55_P1962404	NM_201410	394435	Ugt1a6b	UDP glucuronosyltransferase 1 family, polypeptide A6B	Mus musculus UDP glucuronosyltransferase 1 family, polypeptide A6B (Ugt1a6b), mRNA [NM_201410]	0.0967717	-0.0597857	-0.0369861	1.64607	0.951141	1.98762	1.08937	0.326292	0.579292		1	up in Tumor I		0.00776923	2.88442	1		0.0443177	1.58555	0		1
23975	147	31	0	A_51_P128876	NM_025378	66141	Ifitm3	interferon induced transmembrane protein 3	Mus musculus interferon induced transmembrane protein 3 (Ifitm3), mRNA [NM_025378]	-0.203367	-0.12186	0.325227	1.09021	1.58878	1.51933	0.619108	0.74622	0.1028		1	up in Tumor I		0.00348623	2.63799	1		0.128867	1.40384	0		1
23988	147	44	0	A_55_P2007249	NM_013891	30051	Spdef	SAM pointed domain containing ets transcription factor	Mus musculus SAM pointed domain containing ets transcription factor (Spdef), mRNA [NM_013891]	-0.22146	0.191135	0.0303243	2.87478	3.87635	4.63011	1.25959	1.15507	1.36205		1	up in Tumor I		0.00190919	13.8686	1		0.000717614	2.39314	1		1
24048	147	104	0	A_55_P2028415	NM_023587	70757	Ptplb	protein tyrosine phosphatase-like (proline instead of catalytic arginine), member b	Mus musculus protein tyrosine phosphatase-like (proline instead of catalytic arginine), member b (Ptplb), mRNA [NM_023587]	-0.0828948	-0.0407072	0.123602	0.922835	0.954911	1.16629	0.357573	0.282355	0.385352		1	up in Tumor I		0.000510753	2.02045	1		0.00818879	1.2673	0		1
24127	148	19	0	A_52_P213889	NM_172476	209760	Tmc7	transmembrane channel-like gene family 7	Mus musculus transmembrane channel-like gene family 7 (Tmc7), mRNA [NM_172476]	0.930334	-0.186095	-0.744239	2.95759	3.37587	2.74973	2.83069	-1.35285	2.67835		1	up in Tumor I		0.00450496	8.15525	1		0.39511	2.61244	0		1
24500	150	64	0	A_30_P01027478	chr5:96591892-96606467_F	---	---	---	lincRNA:chr5:96591892-96606467 forward strand	0.0871721	-0.0162758	-0.0708963	1.15126	1.45173	1.03354	-0.457911	0.725503	0.827904		1	up in Tumor I		0.000800469	2.31687	1		0.428792	1.28803	0		1
24512	150	76	0	A_55_P2130256	NM_025593	66491	Polr2l	polymerase (RNA) II (DNA directed) polypeptide L	Mus musculus polymerase (RNA) II (DNA directed) polypeptide L (Polr2l), mRNA [NM_025593]	0.337815	-0.193149	-0.144666	1.44932	1.73744	1.5411	1.36693	0.431391	0.261973		1	up in Tumor I		0.00114423	2.98133	1		0.147503	1.60967	0		1
24704	151	104	0	A_55_P1970675	NM_013709	24057	Sh3yl1	Sh3 domain YSC-like 1	Mus musculus Sh3 domain YSC-like 1 (Sh3yl1), mRNA [NM_013709]	-0.143551	0.138286	0.00526421	1.5647	1.30902	1.81415	1.13889	0.0733079	1.0141		1	up in Tumor I		0.000726562	2.95391	1		0.0985839	1.67261	0		1
24950	153	22	0	A_52_P229316	NM_015737	14426	Galnt4	UDP-N-acetyl-alpha-D-galactosamine:polypeptide N-acetylgalactosaminyltransferase 4	Mus musculus UDP-N-acetyl-alpha-D-galactosamine:polypeptide N-acetylgalactosaminyltransferase 4 (Galnt4), mRNA [NM_015737]	0.0152948	0.0848196	-0.100114	1.4582	1.79432	2.09812	0.219124	0.0716067	0.816591		1	up in Tumor I		0.000754915	3.44272	1		0.189928	1.29155	0		1
25042	153	114	0	A_55_P1959283	NM_001033408	329207	Rbm44	RNA binding motif protein 44	Mus musculus RNA binding motif protein 44 (Rbm44), mRNA [NM_001033408]	-0.305499	0.133308	0.172191	1.93713	2.10126	1.68893	0.297065	0.884307	0.239644		1	up in Tumor I		0.000603783	3.75576	1		0.138739	1.38864	0		1
25083	153	155	0	A_30_P01021239	chr9:24617562-24625262_R	---	---	---	lincRNA:chr9:24617562-24625262 reverse strand	0.0706384	-0.126	0.0553615	1.0172	0.977745	1.64492	0.177832	0.257939	0.433257		1	up in Tumor I		0.00573542	2.31865	1		0.0421915	1.22237	0		1
25174	154	82	0	A_66_P112573	NM_020583	57444	Isg20	interferon-stimulated protein	Mus musculus interferon-stimulated protein (Isg20), transcript variant 1, mRNA [NM_020583]	0.102057	-0.0408026	-0.0612548	1.19119	1.7189	2.12374	1.56083	0.239221	0.63294		1	up in Tumor I		0.00364193	3.19971	1		0.109375	1.75442	0		1
25180	154	88	0	A_55_P2389900	NM_178712	237175	Gpr64	G protein-coupled receptor 64	Mus musculus G protein-coupled receptor 64 (Gpr64), transcript variant 1, mRNA [NM_178712]	0.260092	-0.137101	-0.122991	3.04513	3.01575	3.89148	0.519302	1.09032	1.28012		1	up in Tumor I		0.000461108	9.96903	1		0.0215489	1.94969	0		1
25213	154	121	0	A_66_P134809	NR_002840	14455	Gas5	growth arrest specific 5	Mus musculus growth arrest specific 5 (Gas5), long non-coding RNA [NR_002840]	0.0277023	-0.10884	0.0811375	1.89377	1.68008	2.24602	0.167747	0.438713	1.38099		1	up in Tumor I		0.000371839	3.83694	1		0.149529	1.58281	0		1
25292	155	36	0	A_55_P1968395	NM_009950	12905	Cradd	CASP2 and RIPK1 domain containing adaptor with death domain	Mus musculus CASP2 and RIPK1 domain containing adaptor with death domain (Cradd), mRNA [NM_009950]	0.0351588	-0.0351926	3.37169e-05	0.890021	1.296	1.05458	1.04874	0.161611	0.239292		1	up in Tumor I		0.000833256	2.11433	1		0.164509	1.39786	0		1
25766	158	18	0	A_55_P1994385	NM_001081167	272411	B3gnt6	UDP-GlcNAc:betaGal beta-1,3-N-acetylglucosaminyltransferase 6 (core 3 synthase)	Mus musculus UDP-GlcNAc:betaGal beta-1,3-N-acetylglucosaminyltransferase 6 (core 3 synthase) (B3gnt6), mRNA [NM_001081167]	-0.160402	0.125329	0.0350729	1.88123	3.59334	3.24037	0.0933312	1.1028	0.798146		1	up in Tumor I		0.00534664	7.49009	1		0.0990681	1.5853	0		1
26056	159	144	0	A_30_P01031757	chr5:96591892-96606467_F	---	---	---	lincRNA:chr5:96591892-96606467 forward strand	0.100422	-0.0313962	-0.0690257	1.34669	1.67057	1.29118	-0.357246	0.959109	1.01748		1	up in Tumor I		0.000370154	2.70597	1		0.298151	1.45375	0		1
26221	160	145	0	A_51_P324814	NM_010664	16668	Krt18	keratin 18	Mus musculus keratin 18 (Krt18), mRNA [NM_010664]	0.29929	0.0626157	-0.361905	1.87796	2.09146	2.54329	1.41462	0.581909	0.877264		1	up in Tumor I		0.0014015	4.50305	1		0.0369839	1.94252	0		1
26303	161	63	0	A_51_P155073	NM_025399	66174	Nudt14	nudix (nucleoside diphosphate linked moiety X)-type motif 14	Mus musculus nudix (nucleoside diphosphate linked moiety X)-type motif 14 (Nudt14), mRNA [NM_025399]	-0.130254	0.075913	0.0543408	1.04505	0.906773	1.35803	0.943525	0.0691111	0.548947		1	up in Tumor I		0.00175904	2.14843	1		0.117019	1.43448	0		1
26405	162	1	0	A_51_P477738	NM_031874	19340	Rab3d	RAB3D, member RAS oncogene family	Mus musculus RAB3D, member RAS oncogene family (Rab3d), mRNA [NM_031874]	-0.153592	0.201327	-0.0477346	0.930753	1.24724	1.33473	0.429428	0.611968	0.647103		1	up in Tumor I		0.00192694	2.25153	1		0.0107934	1.47717	0		1
26915	165	19	0	A_55_P2097908	XM_917484	640502	LOC640502	UDP-N-acetylhexosamine pyrophosphorylase-like	PREDICTED: Mus musculus UDP-N-acetylglucosamine pyrophosphorylase 1 (Uap1), mRNA [XM_003689330]	0.0240467	-0.00987495	-0.0141718	1.01352	1.34071	1.75785	0.700011	0.439863	0.0724664		1	up in Tumor I		0.00314426	2.58594	1		0.0911092	1.32328	0		1
26968	165	72	0	A_55_P2094595	ENSMUST00000100629	---	---	---	Mus musculus 17 days embryo kidney cDNA, RIKEN full-length enriched library, clone:I920164A13 product:weakly similar to 60S ribosomal protein L34 [Mus musculus], full insert sequence. [AK147092]	0.164888	-0.474153	0.309265	1.59212	1.18742	1.64479	0.748116	-0.00122843	0.529675		1	up in Tumor I		0.0062839	2.77941	1		0.264029	1.34306	0		1
27557	169	5	0	A_55_P2046245	NM_008235	15205	Hes1	hairy and enhancer of split 1 (Drosophila)	Mus musculus hairy and enhancer of split 1 (Drosophila) (Hes1), mRNA [NM_008235]	0.254742	-0.0469615	-0.20778	1.07566	1.38777	1.02546	0.318104	0.31754	0.208875		1	up in Tumor I		0.0027593	2.23917	1		0.115353	1.21546	0		1
28005	171	125	0	A_51_P308347	NM_172826	240025	Dact2	dapper homolog 2, antagonist of beta-catenin (xenopus)	Mus musculus dapper homolog 2, antagonist of beta-catenin (xenopus) (Dact2), mRNA [NM_172826]	0.0705049	0.0608785	-0.131383	0.823757	0.958998	1.23204	-0.373294	0.577192	0.575964		1	up in Tumor I		0.00183373	2.00685	1		0.466529	1.19744	0		1
28023	171	143	0	A_51_P234359	NM_011328	20287	Sct	secretin	Mus musculus secretin (Sct), mRNA [NM_011328]	-0.0469821	-0.147179	0.194161	2.05969	1.94645	1.5656	0.403438	1.31566	0.701458		1	up in Tumor I		0.000503595	3.62316	1		0.048264	1.74939	0		1
28457	174	85	0	A_51_P108853	NM_146106	226791	Lyplal1	lysophospholipase-like 1	Mus musculus lysophospholipase-like 1 (Lyplal1), mRNA [NM_146106]	-0.115477	0.0271795	0.0882978	1.07447	0.962904	1.71391	1.07406	0.041451	0.380151		1	up in Tumor I		0.0066294	2.37912	1		0.182896	1.4128	0		1
28495	174	123	0	A_51_P386612	NM_027153	69656	Pir	pirin	Mus musculus pirin (Pir), mRNA [NM_027153]	-0.199128	0.174832	0.024296	1.37558	1.293	1.28215	1.26853	-0.233516	0.466683		1	up in Tumor I		0.000305311	2.49132	1		0.325791	1.41477	0		1
29012	177	148	0	A_52_P436447	NM_028048	71998	Slc25a35	solute carrier family 25, member 35	Mus musculus solute carrier family 25, member 35 (Slc25a35), mRNA [NM_028048]	-0.412848	0.299217	0.113631	1.05428	1.02738	1.36586	0.918785	0.232437	0.382894		1	up in Tumor I		0.00863814	2.21787	1		0.16141	1.4254	0		1
29278	179	86	0	A_51_P132101	NM_146330	258327	Olfr958	olfactory receptor 958	Mus musculus olfactory receptor 958 (Olfr958), mRNA [NM_146330]	-0.0782938	0.350834	-0.27254	0.948357	1.06479	1.14239	-0.387461	0.869584	0.0725574		1	up in Tumor I		0.00546552	2.07318	1		0.675961	1.13673	0		1
29360	180	4	0	A_55_P2027609	NM_054038	117158	Scgb3a2	secretoglobin, family 3A, member 2	Mus musculus secretoglobin, family 3A, member 2 (Scgb3a2), mRNA [NM_054038]	-0.0742281	0.484237	-0.410008	2.09888	2.36426	3.29737	2.5421	0.651056	-0.00307613		1	up in Tumor I		0.00444217	6.00779	1		0.257736	2.08979	0		1
29502	180	146	0	A_55_P1980883	NM_001146351	13848	Ephb6	Eph receptor B6	Mus musculus Eph receptor B6 (Ephb6), transcript variant 1, mRNA [NM_001146351]	0.0161498	-0.00538193	-0.0107678	1.18517	0.661235	1.25051	-0.617282	0.480116	0.457626		1	up in Tumor I		0.00522436	2.04529	1		0.78273	1.07685	0		1
29765	182	81	0	A_30_P01021932	chr3:30107995-30108595_R	---	---	---	lincRNA:chr3:30107995-30108595 reverse strand	0.224118	0.00389903	-0.228017	0.719616	1.21121	1.29575	1.44579	-0.0708301	-0.56021		1	up in Tumor I		0.00837708	2.10749	1		0.682939	1.20713	0		1
30163	184	151	0	A_55_P2033725	NM_008554	17173	Ascl2	achaete-scute complex homolog 2 (Drosophila)	Mus musculus achaete-scute complex homolog 2 (Drosophila) (Ascl2), mRNA [NM_008554]	0.259468	-0.233546	-0.0259224	3.31321	2.90925	3.6725	1.70569	1.31825	1.03609		1	up in Tumor I		0.00023165	9.83769	1		0.00494443	2.55504	1		1
30164	184	152	0	A_55_P2072895	A_55_P2072895	---	---	---	---	0.335582	-0.112179	-0.223403	0.993386	0.92051	1.40663	0.415545	0.339315	0.419076		1	up in Tumor I		0.0083432	2.15374	1		0.0862535	1.31159	0		1
30199	185	23	-1	3xSLv1	3xSLv1	---	---	---	---	0.0363582	0.192202	-0.22856	1.23489	1.42436	0.753723	0.747823	0.0266449	0.765451		1	up in Tumor I		0.00831392	2.20023	1		0.132837	1.42732	0		1
30475	186	135	0	A_30_P01025315	chr15:36800254-36809571_R	---	---	---	lincRNA:chr15:36800254-36809571 reverse strand	-0.0014916	0.140318	-0.138827	1.84574	1.8357	3.0199	-0.156951	0.187048	0.562009		1	up in Tumor I		0.00509976	4.70365	1		0.425552	1.14661	0		1
[truncated: 7,178 more rows]

## Sheet: LkbPten (SCC ASC vs WT) DEGs
Lkb1d/dPtend/d-(ASC+SCC) vs WT-lung (unadjusted p < 0.01, fold change > 2)
[truncated: 4,928 more rows]

[truncated: 3 more sheets: LkbPten-SCC vs WT  (all genes), gRNA-Jnk12 vs. gRNA-Control, Genes related to Cell growth]
