# Supplementary material for: JNK1/2 represses Lkb1-deficiency-induced lung squamous cell carcinoma progression
Source: Nat Commun. 2019 May 14;10:2148. doi: 10.1038/s41467-019-09843-1 (PMC6517592; doi:10.1038/s41467-019-09843-1)
Supplement: Supplementary file 7 — Supplementary Data 4 [file 41467_2019_9843_MOESM7_ESM.xlsx]

## Sheet: Sheet1
Percent of lung pathologic types in total lung tumors
Genotype (Age)	Mouse ID number	Smaples with tumors	Epithelial hyperplasia	Epithelial hyperplasia with Squamous metplasia	Squamous metaplasia	Adenosquamous carcinoma	Squamous cell carcinoma	Adenoma	Adenocarcinoma		Adenosquamous carcinoma or Squamous cell carcinoma
CCSPiCreLkb1f/f Ptenf/f (3 months)	Lkb1d/dPtend/d-1	Tumor-1	+	-	-	-	+	-	-		+
		Tumor-2	-	-	-	-	+	-	-		+
		Tumor-3	-	-	-	-	+	-	-		+
		Tumor-4	-	-	-	+	-	-	-		+
	Lkb1d/dPtend/d-2	Tumor-1	-	-	-	+	-	+	-		+
		Tumor-2	-	-	-	+	-	-	-		+
		Tumor-3	-	-	-	+	-	-	-		+
		Tumor-4	-	-	-	-	+	-	-		+
		Tumor-5	-	-	-	+	-	-	-		+
		Tumor-6	-	-	-	-	-	-	+(p)		-
	Lkb1d/dPtend/d-3	Tumor-1	-	-	-	+	-	-	-		+
		Tumor-2	-	-	-	+	-	-	-		+
		Tumor-3	-	-	-	-	-	-	+(p)		-
	Lkb1d/dPtend/d-4	Tumor-1	-	-	-	+	-	-	-		+
		Tumor-2	-	-	-	+	+	-	-		+
	Lkb1d/dPtend/d-5	Tumor-1	-	+	-	-	+	-	-		+
	Lkb1d/dPtend/d-6	Tumor-1	-	-	-	-	+	-	-		+
		Tumor-2	-	-	-	+	-	-	+(s)		+
		Tumor-3	-	-	-	+	-	-	-		+
	Lkb1d/dPtend/d-7	Tumor-1	-	-	-	-	+	-	-		+
		Tumor-2	-	-	-	+	-	-	-		+
		Tumor-3	-	-	-	+	-	-	-		+
		Tumor-4	-	-	-	-	+	-	-		+
	Lkb1d/dPtend/d-8	Tumor-1	-	-	-	+	-	-	-		+
		Tumor-2	-	-	-	+	-	-	-		+
		Tumor-3	-	-	-	+	-	-	-		+
		Tumor-4	-	-	-	-	+	+	-		+
	Lkb1d/dPtend/d-9	Tumor-1	-	-	-	+	-	-	-		+
		Tumor-2	-	-	-	-	+	-	-		+
		Tumor-3	-	-	-	-	+	-	-		+
		Tumor-4	-	-	-	-	+	-	-		+
		Tumor-5	-	-	-	+	-	-	-		+
	Total number	32	1	1	0	18	13	2	3		30
	Percentage (%)	100	3.125	3.125	0	56.25	40.625	6.25	9.375		93.75
