# Supplementary material for: JNK1/2 represses Lkb1-deficiency-induced lung squamous cell carcinoma progression
Source: Nat Commun. 2019 May 14;10:2148. doi: 10.1038/s41467-019-09843-1 (PMC6517592; doi:10.1038/s41467-019-09843-1)
Supplement: Supplementary file 8 — Supplementary Data 5 [file 41467_2019_9843_MOESM8_ESM.xlsx]

## Sheet: Sheet1
REAGENT or RESOURCE	SOURCE	IDENTIFIER
Antibodies (IHC: Immunohistochemistry; WB: Western Blot; IF: Immunofluorescence)
Rabbit EpCAM (1:1000 dilution for IHC)	Proteintech	Cat# 21050-1-AP
Rabbit p63 (1:1000 dilution for IHC; 1:500 dilution for WB)	Cell Signaling	Cat# 13109
Rabbit CK5 (1:1000 dilution for IHC)	Abcam	Cat# ab52635
Mouse TTF1 (1:1000 dilution for IHC)	DAKO	Cat# M3575
Mouse CK7 (1:1000 dilution for IHC)	Santa Cruz	Cat# sc-23876
Rabbit P-JNK1/2 (1:1000 dilution for IHC)	Abcam	Cat# ab4821
Rabbit JNK1/2 (1:100 dilution for IHC)	Santa Cruz	Cat# sc-572
Mouse ΔNp63 (p40) (1:1000 dilution for IHC; 1:500 dilution for WB)	BioCare	Cat# 3066
Rabbit LKB1 (1:3000 dilution for IHC)	Cell Signaling	Cat# 13031
Rabbit p-JNK1/2 (1:200 dilution for WB)	Cell Signaling	Cat# 4668
Rabbit P-AKT (1:250 dilution for WB)	Cell Signaling	Cat# 4060
Rabbit AKT (1:500 dilution for WB)	Cell Signaling	Cat# 4691
Rabbit P-P65 (1:200 dilution for WB)	Cell Signaling	Cat# 3033
Rabbit P65 (1:200 dilution for WB)	Cell Signaling	Cat# 8242
Rabbit P-ERK1/2 (1:1000 dilution for WB)	Cell Signaling	Cat# 4370
Rabbit ERK1/2 (1:200 dilution for WB)	Cell Signaling	Cat# 4695
Rabbit P-p38 (1:1000 dilution for WB)	Cell Signaling	Cat# 4511
Rabbit p38 (1:1000 dilution for WB)	Cell Signaling	Cat# 8690
Rabbit PARP (1:400 dilution for WB)	Cell Signaling	Cat# 9542
Rabbit Cleaved Caspase 3	Cell Signaling	Cat# 9664
Rabbit LKB1 ( 1:500 dilution for WB)	Cell Signaling	Cat# 3047
Mouse JNK1 ( 1:500 dilution for WB)	Cell Signaling	Cat# 3708
Rabbit JNK2 ( 1:500 dilution for WB)	Cell Signaling	Cat# 9258
Rabbit MKK7 (1:3000 dilution for IHC; 1:300 dilution for WB)	Cell Signaling	Cat# 4172
Rabbit P-mTOR ( 1:400 dilution for WB)	Cell Signaling	Cat# 2971
Rabbit mTOR ( 1:100 dilution for WB)	Cell Signaling	Cat# 2983
Rabbit P-AMPKa ( 1:200 dilution for WB)	Cell Signaling	Cat# 2535
Rabbit AMPKa ( 1:400 dilution for WB)	Cell Signaling	Cat# 2532
Mouse β-Actin (1:4000 dilution for WB)	Sigma	Cat# A5441
Mouse Flag ( 1:500 dilution for IF and WB)	Sigma	Cat# F1804-1MG
Rabbit MKK7 (1:1000 dilution for IF)	Abcam	Cat# ab52618
Donkey anti-Mouse IgG Secondary Antibody, Alexa Fluor® 568 conjugate (1:400 dilution)	ThermoFisher Scientific	Cat# A10037
Donkey anti-Mouse IgG (H+L) Secondary Antibody, Alexa Fluor® 488 conjugate (1:400 dilution)	ThermoFisher Scientific	Cat# A21202
Donkey anti-Rabbit IgG (H+L) Secondary Antibody, Alexa Fluor® 488 conjugate (1:400 dilution)	ThermoFisher Scientific	Cat# A21206
Donkey anti-Rabbit IgG (H+L) Secondary Antibody, Alexa Fluor® 568 conjugate (1:400 dilution)	ThermoFisher Scientific	Cat# A10042
Goat Anti-Rabbit IgG (HRP) (1: 2000 dilution)	Sigma	Cat# A0545-1ML
Goat Anti-mouse IgG (HRP) (1: 2000 dilution)	Sigma	Cat# A9044-2ML
Biotinylated Goat Anti-Rabbit IgG Antibody (1:400 dilution)	Vectorlabs	Cat# BA-1000
Biotinylated Goat Anti-mosue IgG Antibody (1:400 dilution)	Vectorlabs	Cat# BA-9200
Bacterial and Virus Strains
CRISPR-Lenti non-targeting control	MilliporeSigma	Cat# CRISPR12-1EA
LentiCRISPRv2	Addgene	Cat# 52961
MAX Efficiency DH5α	ThermoFisher Scientific	Cat# 18258012
Biological Samples
Human lung cancer tissue array	US Biolab	Cat# LugS150Sur-01
Chemicals, Peptides, and Recombinant Proteins
Recombinant Human TNF-alpha Protein	R&D System	Cat# 210-TA-020
Recombinant Human IL-1 beta/IL-1F2 Protein, CF	R&D System	Cat# 201-LB-005/CF
RPMI	ThermoFisher Scientific	Cat# 11875-093
FBS	ThermoFisher Scientific	Cat# 16000-044
Penicillin and Streptomycin	ATCC	Cat# 30-2300
Ham's F12 medium	Lonza	Cat# 12-615F
Glucose	ThermoFisher Scientific	Cat# A2494001
Insulin	ThermoFisher Scientific	Cat# 12585014
EGF Recombinant Human Protein Solution	ThermoFisher Scientific	Cat# PHG0311L
Transferrin	Lonza	Cat# CC-4205
Hydrocortisone	Sigma	Cat# H6909-10ML
CitriSolv Clearing Agent, Fisherbrand	ThermoFisher Scientific	Cat# 22-143-975
Pierce™ 16% Formaldehyde (w/v), Methanol-free	ThermoFisher Scientific	Cat# 28908
DPBS	ThermoFisher Scientific	Cat# 14190-250
ImmPACT DAB Peroxidase (HRP) Substrate	Vectorlabs	Cat# SK-4105
Normal Donkey Serum, 10 mL	Jackson Immuno Research	Cat# 017-000-121
Eosin Y Solution	Sigma	Cat# HT110116
TaqMan® Gene Expression Master Mix	ThermoFisher Scientific	Cat# 4369016
MMLV RT (200 U/uL) 40,000 U	ThermoFisher Scientific	Cat# 28025013
RNase inhibitor 1,000 U	ThermoFisher Scientific	Cat# 15518012
dNTP mix (100 mM) 4 x 250 uL	ThermoFisher Scientific	Cat# 10297018
Supported Nitrocellulose Membrane	Biorad	Cat# 1620097
Protease Inhibitor	Sigma	Cat# 5892953001
phosphatase inhibitor tablets	Sigma	Cat# 4906837001
Triton X-100, 250 mL	Sigma	Cat# T8787-250ML
Hydrogen Peroxide (30% in Water)	Fisher Scientific	Cat# BP2633-500
Dimethyl sulfoxide	Sigma	Cat# D2650-100ML
Trans-Blot® TurboT RTA Midi Nitrocellulose Transfer Kit	Biorad	Cat# 1704271
Permount™ Mounting Medium	Fisher Scientific	Cat# SP15-100
Antigen Unmasking Solution, Citric Acid Based	Vectorlabs	Cat# H-3300
Eosin Y Solution, 500ml	Sigma	Cat# HT110116
TRIzol™ Reagent	ThermoFisher Scientific	Cat# 15596018
Kinome array	R&D Systems	Cat# ARY003B
Anisomycin	SIGMA	Cat# A9789
Lipofectamine™ 2000 Transfection Reagent	ThermoFisher Scientific	Cat#11668019
BEBM Basal Medium 500 ml	Lonza	Cat# CC-3171
BEGM BulletKit	Lonza	Cat# CC-3170
DMEM	ThermoFisher Scientific	Cat# 11965092
Crystal Violet	Abcam	Cat# ab143095
Critical Commercial Assays
M.O.M Basic Kit	Vectorlabs	Cat# BMK-2202
Avidin/Biotin Blocking Kit	Vectorlabs	Cat# SP-2001
VECTASTAIN Elite ABC HRP Kit (Peroxidase, Standard)	Vectorlabs	Cat# PK-6100
Bio-Rad Protein Assay Kit II	BioRad	Cat# 5000002
Amersham ECL Prime Western Blotting Detection Reagent	GE healthcare	Cat# RPN2236
Cancer Cell Isolation Kit	Affymetrix	Cat# CI0002
RNeasy Mini Kit	Qiagen	Cat# 74104
CellTiter 96® AQueous One Solution Cell Proliferation Assay (MTS)	Promega	Cat# G3582
SurePrint G3 Mouse GE 8x60K Microarray Kit	Agilent Technologies	Cat# G4852A
Agilent Whole Mouse Genome 4x44 multiplex format oligo arrays	Agilent Technologies	Cat# 014868
Deposited Data
Expression profiles of mouse Lkb1d/d-SCCs vs. WT lungs	http://www.ncbi.nlm.nih.gov/geo/	GSE111313
Expression profiles of gRNA-Jnk1/2 vs. gRNA-Control	http://www.ncbi.nlm.nih.gov/geo/	GSE111314
Expression profiles of mouse Lkb1d/dPtend/d –(SCCs + ASCs) vs. WT lungs	http://www.ncbi.nlm.nih.gov/geo/	GSE111335
Experimental Models: Cell Lines
NL20	ATCC	CRL-2503
Primary murine Lkb1d/dPtend/d squamous cell carcinoma cells	This paper
Beas-2B	ATCC	CRL-9609
H157	ATCC	CRL-5802
Experimental Models: Organisms/Strains
CCSPiCre	(Liu et al, 2015)
Jnk1f/fJnk2-/-	(Das et al. 2007)
Ptenf/f	Jackson Laboratories	Stock No: 004597
Mig6f/f	(Nili et al, 2007)
KrasG12D	Jackson Laboratories	Stock No: 008179
Smad4f/f	(Chu et al, 2004)
Lkb1f/f	NCI Mouse Repository	Strain Number: 01XN2
p53f/f	NCI Mouse Repository	Strain Number: 01XC2
Oligonucleotides
Primer sequences are provided in Table S6
gRNA sequences are provided in Table S7
Recombinant DNA
CRISPR-Lenti non-targeting control	MilliporeSigma	Cat# CRISPR12-1EA
LentiCRISPRv2	Addgene	Cat# 52961
pCDNA3 Flag MKK7g2	Addgene	Cat#14625
FLAG-HA-pcDNA3.1	Addgene	Cat# 52535
Software and Algorithms
Prism version 7.02	GraphPad
Genomics Suite 6.6 software	Partek
InStat 3	GraphPad
Ingenuity Pathway Analysis (IPA)	www.ingenuity.com
ImageLab software Version 5.1	Bio-Rad
Aperio ImageScope	Leica Biosystems Inc
OmicSoft Array Studio (Version 10)	Qiagen
Gene Set Enrichment Analysis (GSEA)	http://www.broadinstitute.org/
	gsea/index.jspis
Other
cBioportal	ttp://www.cbioportal.org/
Xena Browser	https://xenabrowser.net/
Takeuchi human lung cancer database	http://www.ncbi.nlm.nih.gov/geo/	GSE11969
The International Cancer Genome Consortium	http://icgc.org/
